# Supplementary material for: De novo deoxyribonucleotide biosynthesis regulates cell growth and tumor progression in small-cell lung carcinoma
Source: Sci Rep. 2021 Jun 29;11:13474. doi: 10.1038/s41598-021-92948-9 (PMC8242079; doi:10.1038/s41598-021-92948-9)
Supplement: Supplementary file 2 — Supplementary Information 2. [file 41598_2021_92948_MOESM2_ESM.xlsx]

## Sheet: Spple Table S1
Supplementary Table S1 Densitometric analaysis on the immunoblots
	Fig. 2	273_RRM1	24 h	Cont	1
				si#1	0.0726231
				si#2	0.0873828
				si#3	0.319113
			48 h	Cont	1
				si#1	0.0164199
				si#2	0.0164713
				si#3	0.0147312
	Fig. 2	H1048_RRM1	24 h	Cont	1
				si#1	0.0650214
				si#2	0.060747
				si#3	0.0656883
			48 h	Cont	1
				si#1	0.0823314
				si#2	0.0827077
				si#3	0.153929
	Fig. 5	273	RRM1	Cont	24 h	1
				si#1		0.243067
				si#2		0.268119
			RRM1	Cont	48 h	1
				si#1		0.115403
				si#2		0.13287
		1048	RRM1	Cont	24 h	1
				si#1		0.184535
				si#2		0.19747
			RRM1	Cont	48 h	1
				si#1		0.0779715
				si#2		0.0582142
	Fig. 5	273	p-p53	Cont	24 h	1
				si#1		1.00884
				si#2		1.08388
				Cont	48 h	1
				si#1		1.75651
				si#2		4.61787
	Fig. 5	H1048	p-p53	Cont	24 h	1
				si#1		3.1232
				si#2		3.66131
				Cont	48 h	1
				si#1		9.9128
				si#2		13.8335
	Fig. 5	273	p-CHK1	Cont	24 h	1
				si#1		2.61242
				si#2		4.37709
				Cont	48 h	1
				si#1		16.2009
				si#2		13.0555
	Fig. 5	H1048	p-CHK1	Cont	24 h	1
				si#1		2.14742
				si#2		2.9506
				Cont	48 h	1
				si#1		14.4815
				si#2		19.8582
	Fig. 5	273	p-CHK2	Cont	24 h	1
				si#1		0.95138
				si#2		1.80241
				Cont	48 h	1
				si#1		3.00863
				si#2		3.57393
	Fig. 5	H1048	p-CHK2	Cont	24 h	1
				si#1		1.15116
				si#2		1.32062
				Cont	48 h	1
				si#1		6.4287
				si#2		5.31096
	Fig. 5	273	gH2AX	Cont	24 h	1
				si#1		0.600724
				si#2		0.79834
				Cont	48 h	1
				si#1		16.8039
				si#2		27.0344
	Fig. 5	H1048	gH2A.X	Cont	24 h	1
				si#1		0.725904
				si#2		1.31413
				Cont	48 h	1
				si#1		31.6588
				si#2		34.9361
	Fig. S3	DMS 53	RRM1	1
		SBC-5		1.64917
		Lu-143		1.10305
		NCI-H446		5.08151
		NCI-H1694		0.406902
		NCI-H1930		4.06356
		DMS 273		5.71181
		SHP-77		1.56864
		NCI-H69		6.96814
		NCI-H524		6.86882
		NCI-H2029		0.838094
		NCI-H82		2.60626
		NCI-H2141		2.81336
		DMS 114		2.72129
		NCI-H250		1.83945
		NCI-H1048		0.851244
		NCI-H510A		1.3748
		COR-L279		2.90334
		NCI-H1092		5.15543
		NCI-H378		3.3545
		NCI-H889		7.47513
		NCI-H187		2.4515
		NCI-H526		6.51426
		NCI-H748		11.8068
		COR-L47		10.7116
		COR-L32		5.53913
	Fig. S4	273	RRM1	xenograft	Cell		1
					siCont-2L		0.359335
					siCont-2R		0.510485
					siCont-3L		0.388841
					siCont-3R		0.657315
					siCont-4L		0.846415
					siRRM1#1-1R		0.855256
					siRRM1#1-3R		0.758576
					siRRM1#1-4L		0.475457
					siRRM1#1-4R		0.432184
					siRRM1#3-1R		0.512243
					siRRM1#3-2L		0.482563
					siRRM1#3-2R		0.309047
	Fig. S4	H1048	RRM1	xenograft	Cell		1
					siCont-2L		0.410779
					siCont-2R		0.632294
					siCont-3L		0.684877
					siCont-3R		0.651708
					siCont-4L		1.01794
					siCont-4R		0.825889
					siRRM1#1-2R		0.97402
					siRRM1#1-3L		0.903797
					siRRM1#1-3R		0.98943
					siRRM1#1-4L		0.889856
