# Supplementary material for: De novo deoxyribonucleotide biosynthesis regulates cell growth and tumor progression in small-cell lung carcinoma
Source: Sci Rep. 2021 Jun 29;11:13474. doi: 10.1038/s41598-021-92948-9 (PMC8242079; doi:10.1038/s41598-021-92948-9)
Supplement: Supplementary file 3 — Supplementary Information 3. [file 41598_2021_92948_MOESM3_ESM.xlsx]

## Sheet: Supplementary Table 2
Supplementary Table S1. Relative level of 427 metabolic compounds
	HMT DB †					Relative Area															Comparative Analysis						Relative Area
ID	Compound name	Pathway Label	PubChem CID	HMDB ID	m/z	273 siCont			273 siRRM1#1			273 siRRM1#3			273 siCont		273 siRRM1#1		273 siRRM1#3		273 siRRM1#1 vs. siCont			273 siRRM1#3 vs. siCont			H1048 siCont			H1048 siRRM1#1			H1048 siRRM1#3			H1048 siCont		H1048 siRRM1#1		H1048 siRRM1#3		H1048 siRRM1#1 vs. siCont			H1048 siRRM1#3 vs. siCont
						1	2	3	1	2	3	1	2	3	Mean	S.D.	Mean	S.D.	Mean	S.D.	Ratio ¶	p-value ||		Ratio ¶	p-value ||		1	2	3	1	2	3	1	2	3	Mean	S.D.	Mean	S.D.	Mean	S.D.	Ratio ¶	p-value ||		Ratio ¶	p-value ||
C_0014	1-Aminocyclopropane-1-carboxylic acid Homoserinelactone	1-Aminocyclopropane-1-carboxylic acid Homoserinelactone	535 73509		102.055	0.0613288	0.0651678	0.0488732	0.0992983	0.11215	0.103531	0.050173	0.0627445	0.0503331	0.0584566	0.00851854	0.104993	0.00654943	0.0544168	0.00721237	1.79608	0.0021696	**	0.930893	0.56561		0.0195435	0.0194849	0.019505	0.0235271	0.0271599	0.025199	0.022615	0.0283803	0.0262291	0.0195111	2.98066e-05	0.0252953	0.00181835	0.0257414	0.00291341	1.29646	0.031369	*	1.31932	0.065764
C_0078	1-Methyl-4-imidazoleacetic acid	MIA	75810	HMDB0002820	141.066	0.017269	0.0222218	0.0152485	0.0148479	0.0150945	0.0128674	0.00802968	0.0085549	0.00680982	0.0182464	0.0035879	0.01427	0.00122088	0.00779813	0.000895284	0.782069	0.18672		0.427379	0.030941	*	0.00660304	0.00845291	0.00696222	0.00653509	0.00892475	0.00510804	0.00651081	0.00755426	0.00448027	0.00733939	0.000980919	0.00685596	0.00192848	0.00618178	0.00156319	0.934132	0.72482		0.842274	0.34893
C_0190	1-Methyladenosine	1-Methyladenosine	27476	HMDB0003331	282.12	0.00415944	0.00402022	0.00267064	0.0058794	0.00537856	0.00493201	0.00268591	0.00334522	0.00267245	0.00361677	0.000822321	0.00539666	0.000473956	0.0029012	0.000384593	1.49212	0.043437	*	0.802151	0.2704		0.000697992	0.000633981	0.000617879	0.000908037	0.000637067	0.00062441	0.0004785	0.000565209	0.000612398	0.000649951	4.2377e-05	0.000723171	0.000160223	0.000552035	6.79138e-05	1.11266	0.51548		0.84935	0.11479
C_0072	1-Methylnicotinamide	1-Methylnicotinamide	457	HMDB0000699	137.071	0.0164938	0.0180267	0.0116448	0.0238352	0.0233193	0.0205982	0.0133089	0.0139403	0.0123129	0.0153884	0.00333148	0.0225842	0.00173917	0.0131874	0.000820484	1.46761	0.044852	*	0.856965	0.37138		N.D.	N.D.	N.D.	N.D.	N.D.	N.D.	N.D.	N.D.	N.D.	N.A.	N.A.	N.A.	N.A.	N.A.	N.A.	N.A.	N.A.		N.A.	N.A.
C_0027	1-Pyrroline 5-carboxylic acid	P5C	440162	HMDB0001301	114.055	0.0162031	0.0140853	0.0112143	0.015547	0.0152856	0.0130385	0.00954557	0.00909991	0.00740302	0.0138342	0.00250385	0.0146237	0.00137906	0.00868283	0.00113053	1.05707	0.66401		0.627633	0.052904		0.0201638	0.0217957	0.01891	0.0166417	0.0176291	0.0149592	0.0197289	0.0144824	0.0150882	0.0202898	0.00144697	0.01641	0.00134998	0.0164332	0.00287026	0.80878	0.027588	*	0.809921	0.13062
C_0142	11-Aminoundecanoic acid	11-Aminoundecanoic acid	17083		202.18	0.0120993	0.0101268	0.0077202	0.0134328	0.0164113	0.0158078	0.00755406	0.0115936	0.00899084	0.00998209	0.00219312	0.0152173	0.0015746	0.00937948	0.0020476	1.52446	0.032872	*	0.939632	0.74555		0.029329	0.0166311	0.0139344	0.0213291	0.0257377	0.0167458	0.0230038	0.0244359	0.017337	0.0199648	0.00822091	0.0212709	0.00449621	0.0215922	0.0037541	1.06542	0.82433		1.08151	0.77689
C_0077	1H-Imidazole-4-propionic acid	1H-Imidazole-4-propionic acid	10105257		141.066	0.012773	0.0135817	0.00984277	0.0101412	0.012339	0.0096577	0.00483257	0.00513106	0.00413683	0.0120658	0.00196723	0.0107126	0.00142906	0.00470015	0.000510171	0.887848	0.39448		0.389542	0.0178	*	0.00343979	0.00447551	0.00396833	0.00233131	0.00341901	0.00270497	0.00246885	0.00327081	0.00268475	0.00396121	0.000517899	0.00281843	0.000552655	0.00280814	0.000414976	0.711508	0.059461		0.708909	0.042004	*
C_0179	2'-Deoxyadenosine 5'-Deoxyadenosine	dAdenosine 5'-Deoxyadenosine	13730 439182	HMDB0000101 HMDB0001983	252.109	0.00589047	0.00756227	0.00442498	0.00166036	0.00226777	0.00180448	0.000872605	0.00117272	0.000927207	0.00595924	0.00156977	0.00191087	0.000317372	0.000990843	0.000159857	0.320657	0.04193	*	0.16627	0.030601	*	0.0017822	0.00222155	0.0027756	0.0004265	0.00032	N.D.	0.000347	N.D.	N.D.	0.00225978	0.000497802	0.00037325	7.53069e-05	0.000347	N.A.	0.165171	0.01964	*	0.153554	N.A.
C_0158	2'-Deoxycytidine	dCyt	13711	HMDB0000014	228.098	0.019067	0.0214498	0.0143224	0.0108784	0.0136514	0.010868	0.00536236	0.0083576	0.00623542	0.0182797	0.00362829	0.0117993	0.00160401	0.00665179	0.00154042	0.645484	0.073185		0.363889	0.018692	*	0.00385891	0.00357876	0.00351233	0.00061418	0.000939958	0.000716556	0.000682911	0.000736842	0.0005117	0.00365	0.000183942	0.000756898	0.000166594	0.000643818	0.000117552	0.207369	3.8266e-05	***	0.176388	6.621e-05	***
C_0186	2'-Deoxyguanosine	dGuanosine	187790	HMDB0000085	268.104	0.000467	N.D.	N.D.	N.D.	N.D.	N.D.	N.D.	N.D.	N.D.	0.000467	N.A.	N.A.	N.A.	N.A.	N.A.	<1	N.A.		<1	N.A.		N.D.	0.00046	N.D.	N.D.	N.D.	0.000227	N.D.	N.D.	N.D.	0.00046	N.A.	0.000227	N.A.	N.A.	N.A.	0.493478	N.A.		<1	N.A.
A_0137	2,3-Diphosphoglyceric acid	Diphosphoglycerate	186004	HMDB0001294	264.952	0.0163784	0.0127136	0.0141565	0.0176108	0.0205271	0.015577	0.00954267	0.0103094	0.00904872	0.0144162	0.00184616	0.017905	0.00248817	0.00963359	0.000635217	1.242	0.12885		0.668248	0.035039	*	0.00659163	0.00869493	0.00636315	0.0057219	0.0064323	0.00984582	0.00557996	0.00607458	0.00568781	0.00721657	0.00128538	0.00733334	0.00220467	0.00578079	0.000260083	1.01618	0.94151		0.801043	0.18869
C_0129	2-(Creatinine-3-yl)propionic acid	2-(Creatinine-3-yl)propionic acid			186.087	N.D.	0.000610924	0.0007959	0.00113169	0.000758802	0.000968392	0.000501364	0.000707064	N.D.	0.000703412	0.000130798	0.00095296	0.00018692	0.000604214	0.000145452	1.35477	0.18073		0.858975	0.54844		N.D.	N.D.	N.D.	N.D.	N.D.	N.D.	N.D.	N.D.	N.D.	N.A.	N.A.	N.A.	N.A.	N.A.	N.A.	N.A.	N.A.		N.A.	N.A.
C_0042	2-Amino-2-(hydroxymethyl)-1,3-propanediol	2-Amino-2-(hydroxymethyl)-1,3-propanediol	6503		122.081	0.0157665	0.00834054	0.00578451	0.00508829	0.00602453	0.00853747	0.00858967	0.00404342	0.040845	0.00996386	0.00518523	0.0065501	0.00178364	0.017826	0.0200642	0.657385	0.37493		1.78907	0.57158		0.00887344	0.00554278	0.0598673	0.00523228	0.0107712	0.00553749	0.00565085	0.00602731	0.00660525	0.0247612	0.0304484	0.00718031	0.00311352	0.00609447	0.000480732	0.289983	0.42278		0.24613	0.39957
C_0022	2-Amino-2-methyl-1,3-propanediol	2-Amino-2-methyl-1,3-propanediol	1531		106.086	N.D.	N.D.	N.D.	N.D.	0.0236916	N.D.	N.D.	N.D.	N.D.	N.A.	N.A.	0.0236916	N.A.	N.A.	N.A.	1<	N.A.		N.A.	N.A.		0.0158727	N.D.	N.D.	N.D.	N.D.	N.D.	0.0146684	N.D.	N.D.	0.0158727	N.A.	N.A.	N.A.	0.0146684	N.A.	<1	N.A.		0.924125	N.A.
A_0067	2-Amino-3-phosphonopropionic acid	2-Amino-3-phosphonopropionic acid	3857	HMDB0000370	168.006	N.D.	N.D.	N.D.	N.D.	N.D.	N.D.	N.D.	N.D.	0.000210667	N.A.	N.A.	N.A.	N.A.	0.000210667	N.A.	N.A.	N.A.		1<	N.A.		N.D.	N.D.	N.D.	N.D.	N.D.	N.D.	N.D.	N.D.	N.D.	N.A.	N.A.	N.A.	N.A.	N.A.	N.A.	N.A.	N.A.		N.A.	N.A.
C_0102	2-Aminoadipic acid O-Acetylhomoserine	2-Aminoadipic acid O-Acetylhomoserine	92136 439389	HMDB0000510	162.076	0.124443	0.133883	0.108798	0.130063	0.122322	0.121752	0.0763488	0.0953102	0.0858455	0.122375	0.0126699	0.124712	0.00464268	0.0858348	0.00948068	1.0191	0.78706		0.70141	0.018746	*	0.0304633	0.0301613	0.0310605	0.0250676	0.0290609	0.0256731	0.0299242	0.0302091	0.030148	0.0305617	0.000457605	0.0266005	0.00215215	0.0300938	0.000149987	0.870386	0.079984		0.984688	0.21206
C_0019	2-Aminobutyric acid 2-Aminoisobutyric acid	2-Aminobutyric acid 2-Aminoisobutyric acid	6657 6119	HMDB0000452 HMDB0001906	104.071	0.0661948	0.0711115	0.0501791	0.0815074	0.0764911	0.0648499	0.0431791	0.0481324	0.0386015	0.0624951	0.0109456	0.0742828	0.00854548	0.0433043	0.00476669	1.18862	0.21947		0.692923	0.076454		0.040379	0.0445569	0.0443427	0.0421367	0.0381883	0.0393308	0.0476586	0.0443286	0.0455401	0.0430929	0.00235273	0.0398853	0.00203177	0.0458424	0.00168544	0.925566	0.14995		1.06381	0.18252
A_0022	2-Aminoethylphosphonic acid	2-Aminoethylphosphonic acid	339	HMDB0011747	124.017	N.D.	N.D.	N.D.	0.000105	N.D.	N.D.	N.D.	N.D.	N.D.	N.A.	N.A.	0.000105	N.A.	N.A.	N.A.	1<	N.A.		N.A.	N.A.		N.D.	N.D.	N.D.	N.D.	N.D.	N.D.	N.D.	N.D.	N.D.	N.A.	N.A.	N.A.	N.A.	N.A.	N.A.	N.A.	N.A.		N.A.	N.A.
A_0125	2-Deoxyglucose 6-phosphate	2-Deoxyglucose 6-phosphate	440992		243.028	0.0286249	0.0269267	0.0235986	0.0355741	0.0403539	0.0379427	0.0129687	0.0136603	0.016668	0.0263834	0.00255684	0.0379569	0.00238989	0.0144323	0.00196676	1.43867	0.0046641	**	0.547023	0.0037599	**	N.D.	N.D.	N.D.	N.D.	N.D.	N.D.	N.D.	N.D.	N.D.	N.A.	N.A.	N.A.	N.A.	N.A.	N.A.	N.A.	N.A.		N.A.	N.A.
A_0114	2-Deoxyribose 1-phosphate	dR1P	5460448	HMDB0001351	213.017	0.0014145	0.00120695	0.0011356	0.000823504	0.000800911	0.000709587	0.000293667	0.000305333	0.000385282	0.00125235	0.000144889	0.000778001	6.03153e-05	0.000328094	4.98688e-05	0.621232	0.017992	*	0.261983	0.0041998	**	N.D.	N.D.	N.D.	N.D.	N.D.	0.0001105	N.D.	N.D.	N.D.	N.A.	N.A.	0.0001105	N.A.	N.A.	N.A.	1<	N.A.		N.A.	N.A.
A_0032	2-Hydroxy-4-methylvaleric acid	2-Hydroxy-4-methylvaleric acid	439960	HMDB0000624	131.071	0.00042	0.000412	0.000561096	0.0004575	0.00068041	0.000505041	0.000142667	0.000325	N.D.	0.000464365	8.38667e-05	0.00054765	0.000117404	0.000233833	0.000128929	1.17935	0.37947		0.503555	0.18782		0.000699819	0.000533617	0.000719178	0.000589192	0.000616468	0.000419	0.0004215	0.0004635	0.000620756	0.000650871	0.000102005	0.000541554	0.000107007	0.000501919	0.000105037	0.832044	0.26964		0.771149	0.15291
A_0008	2-Hydroxybutyric acid	2-HBA	440864	HMDB0000008	103.04	N.D.	N.D.	N.D.	N.D.	N.D.	N.D.	N.D.	N.D.	N.D.	N.A.	N.A.	N.A.	N.A.	N.A.	N.A.	N.A.	N.A.		N.A.	N.A.		N.D.	N.D.	N.D.	N.D.	N.D.	N.D.	N.D.	N.D.	N.D.	N.A.	N.A.	N.A.	N.A.	N.A.	N.A.	N.A.	N.A.		N.A.	N.A.
A_0043	2-Hydroxyglutaric acid	2-Hydroxyglutaric acid	43	HMDB0000606,HMDB0000694	147.03	0.0412541	0.0365312	0.0354458	0.0494755	0.0517884	0.0455808	0.0250858	0.0254794	0.0234733	0.0377437	0.00308815	0.0489482	0.00313724	0.0246795	0.00106296	1.29686	0.011621	*	0.653871	0.011265	*	0.0143218	0.0141962	0.0154182	0.015271	0.0168589	0.0192353	0.0147134	0.0144051	0.0158832	0.0146454	0.000672205	0.0171217	0.00199519	0.0150006	0.000779773	1.16909	0.15468		1.02425	0.58298
A_0053	2-Hydroxyoctanoic acid-1 8-Hydroxyoctanoic acid-1	2-Hydroxyoctanoic acid 8-Hydroxyoctanoic acid	94180 69820	HMDB0000711	159.103	0.0004965	0.000823492	0.000708502	0.000712325	0.000725926	0.000818284	0.000512044	0.000389704	0.000455519	0.000676164	0.000165877	0.000752178	5.76514e-05	0.000452422	6.12286e-05	1.11242	0.51819		0.669101	0.13237		0.000822019	0.00122371	0.000961898	0.00132162	0.00099658	0.00128826	0.00112296	0.00140789	0.00152832	0.00100254	0.000203905	0.00120215	0.000178812	0.00135306	0.000208169	1.19911	0.27247		1.34963	0.10564
A_0054	2-Hydroxyoctanoic acid-2 8-Hydroxyoctanoic acid-2	2-Hydroxyoctanoic acid 8-Hydroxyoctanoic acid	94180 69820	HMDB0000711	159.103	N.D.	8.95e-05	0.000205	0.0002035	0.000216	0.0001405	0.000176	0.000169667	7.9e-05	0.00014725	8.16708e-05	0.000186667	4.04671e-05	0.000141556	5.42672e-05	1.26769	0.61781		0.961328	0.94049		0.000181	N.D.	9.4e-05	0.0002425	0.0003045	N.D.	0.0001825	0.000167	0.0001985	0.0001375	6.15183e-05	0.0002735	4.38406e-05	0.000182667	1.57507e-05	1.98909	0.13883		1.32848	0.48369
C_0036	2-Methylcholine	2-Methylcholine	16942		118.123	0.000339	N.D.	N.D.	N.D.	N.D.	N.D.	N.D.	N.D.	N.D.	0.000339	N.A.	N.A.	N.A.	N.A.	N.A.	<1	N.A.		<1	N.A.		0.000515268	0.000956581	N.D.	N.D.	N.D.	0.0004685	N.D.	N.D.	N.D.	0.000735924	0.000312055	0.0004685	N.A.	N.A.	N.A.	0.636614	N.A.		<1	N.A.
A_0042	2-Oxoglutaric acid	2-OG	51	HMDB0000208	145.014	0.372278	0.304008	0.311011	0.38096	0.419251	0.398795	0.204722	0.203053	0.202392	0.329099	0.0375578	0.399669	0.0191606	0.203389	0.00120058	1.21443	0.063189		0.618018	0.028382	*	0.0442163	0.0518436	0.0451933	0.0376172	0.0430896	0.0498109	0.0478077	0.0405481	0.0443542	0.0470844	0.00415046	0.0435059	0.00610749	0.0442367	0.00363119	0.923998	0.45443		0.939518	0.42248
A_0016	2-Oxoisovaleric acid	2-KIV	49	HMDB0000019	115.04	0.013198	0.0126451	0.00997496	0.0180252	0.0133695	0.0132867	0.0106322	0.00829398	0.00786412	0.0119394	0.00172355	0.0148938	0.00271218	0.00893012	0.00148967	1.24745	0.1991		0.747955	0.085438		N.D.	N.D.	N.D.	N.D.	N.D.	N.D.	N.D.	N.D.	N.D.	N.A.	N.A.	N.A.	N.A.	N.A.	N.A.	N.A.	N.A.		N.A.	N.A.
A_0089	2-Phosphoglyceric acid	2-PG	439278	HMDB0003391	184.986	0.00322612	0.00270931	0.00278456	0.00429713	0.00343978	0.00362135	0.00212256	0.001866	0.00192819	0.00290666	0.000279206	0.00378609	0.000451791	0.00197225	0.000133834	1.30256	0.056591		0.678527	0.015163	*	0.000426	N.D.	0.0003995	N.D.	N.D.	0.000494	N.D.	N.D.	0.000282	0.00041275	1.87383e-05	0.000494	N.A.	0.000282	N.A.	1.19685	N.A.		0.683222	N.A.
A_0073	2-Quinolinecarboxylic acid	2-Quinolinecarboxylic acid	7124	HMDB0000842	172.04	N.D.	N.D.	N.D.	N.D.	N.D.	N.D.	N.D.	N.D.	N.D.	N.A.	N.A.	N.A.	N.A.	N.A.	N.A.	N.A.	N.A.		N.A.	N.A.		0.0018619	0.00163513	0.00152916	0.00138771	0.00161703	0.00187263	0.00155568	0.0012013	0.00131302	0.00167539	0.000169987	0.00162579	0.00024258	0.00135667	0.000181176	0.970393	0.78778		0.809762	0.090676
A_0149	3'-CMP 2'-CMP	3'-CMP 2'-CMP	66535 101544	HMDB0011692	322.045	0.000254	0.0002115	N.D.	0.0003275	0.000434	N.D.	0.000159	0.000257333	0.000195333	0.00023275	3.0052e-05	0.00038075	7.53069e-05	0.000203889	4.97218e-05	1.63588	0.18493		0.876	0.47829		N.D.	N.D.	N.D.	N.D.	N.D.	N.D.	N.D.	N.D.	N.D.	N.A.	N.A.	N.A.	N.A.	N.A.	N.A.	N.A.	N.A.		N.A.	N.A.
A_0214	3'-Dephospho CoA	Dephospho-CoA	444485	HMDB0001373	686.141	0.000188	0.000138	0.000153	N.D.	N.D.	0.000333	N.D.	9.4e-05	N.D.	0.000159667	2.5658e-05	0.000333	N.A.	9.4e-05	N.A.	2.08559	N.A.		0.588727	N.A.		N.D.	N.D.	N.D.	N.D.	N.D.	N.D.	N.D.	N.D.	N.D.	N.A.	N.A.	N.A.	N.A.	N.A.	N.A.	N.A.	N.A.		N.A.	N.A.
A_0061	3-(2-Hydroxyphenyl)propionic acid 3-Phenyllactic acid Atrolactic acid p-Methoxyphenylacetic acid m-Ethoxybenzoic acid Tropic acid	3-(2-Hydroxyphenyl)propionic acid 3-Phenyllactic acid Atrolactic acid p-Methoxyphenylacetic acid m-Ethoxybenzoic acid Tropic acid	873 643327 1303 7690 12126 10726	HMDB0000748,HMDB0000779 HMDB0002072	165.056	N.D.	N.D.	N.D.	N.D.	N.D.	N.D.	N.D.	N.D.	N.D.	N.A.	N.A.	N.A.	N.A.	N.A.	N.A.	N.A.	N.A.		N.A.	N.A.		N.D.	N.D.	N.D.	N.D.	N.D.	N.D.	N.D.	N.D.	N.D.	N.A.	N.A.	N.A.	N.A.	N.A.	N.A.	N.A.	N.A.		N.A.	N.A.
C_0030	3-Amino-2-piperidone	3-Amino-2-piperidone	5200225	HMDB0000323	115.087	0.00316909	0.00345971	0.00247775	0.00362615	0.00412334	0.00358215	0.00217704	0.00241668	0.00202431	0.00303552	0.000504426	0.00377721	0.000300561	0.00220601	0.00019778	1.24434	0.10929		0.726733	0.089388		0.00122959	0.00133727	0.00135251	0.00153112	0.00147957	0.00108975	0.00115958	0.00138935	0.00101549	0.00130646	6.70005e-05	0.00136681	0.000241326	0.00118814	0.000188557	1.0462	0.71209		0.909436	0.39458
C_0018	3-Aminoisobutyric acid	3-Aminoisobutyric acid	64956	HMDB0003911	104.071	0.0328908	0.0278952	0.0282731	0.0367641	0.0428382	0.0314615	0.0277074	0.0249755	0.0242646	0.0296864	0.00278152	0.0370213	0.00569268	0.0256492	0.00181758	1.24708	0.14167		0.864006	0.11426		N.D.	N.D.	0.00799805	N.D.	N.D.	N.D.	N.D.	N.D.	N.D.	0.00799805	N.A.	N.A.	N.A.	N.A.	N.A.	<1	N.A.		<1	N.A.
C_0057	3-Guanidinopropionic acid	3-Guanidinopropionic acid	67701		132.077	0.115196	0.121347	0.0961258	0.124024	0.130964	0.10511	0.0627697	0.0703457	0.0668876	0.110889	0.0131503	0.120033	0.013381	0.0666677	0.00379282	1.08246	0.44614		0.601209	0.02138	*	0.0368419	0.0328291	0.0299478	0.0280215	0.02992	0.0288276	0.0293007	0.0311572	0.0271387	0.0332063	0.00346247	0.028923	0.000952849	0.0291989	0.00201119	0.871011	0.15789		0.879318	0.17537
A_0055	3-Hydroxy-3-methylglutaric acid	3-Hydroxy-3-methylglutaric acid	1662		161.046	N.D.	N.D.	N.D.	N.D.	N.D.	N.D.	N.D.	N.D.	N.D.	N.A.	N.A.	N.A.	N.A.	N.A.	N.A.	N.A.	N.A.		N.A.	N.A.		0.0100047	0.0110874	0.00991442	0.00861988	0.0100842	0.00912378	0.0110938	0.0101794	0.0104798	0.0103355	0.000652738	0.00927596	0.000743942	0.0105844	0.000466077	0.897483	0.13851		1.02408	0.62233
A_0009	3-Hydroxybutyric acid	3-HBA	441	HMDB0000011,HMDB0000357,HMDB0000442	103.04	N.D.	0.00279129	0.00227872	0.00258419	N.D.	N.D.	0.00194756	N.D.	N.D.	0.002535	0.000362444	0.00258419	N.A.	0.00194756	N.A.	1.0194	N.A.		0.768267	N.A.		N.D.	N.D.	N.D.	N.D.	N.D.	N.D.	N.D.	N.D.	N.D.	N.A.	N.A.	N.A.	N.A.	N.A.	N.A.	N.A.	N.A.		N.A.	N.A.
A_0179	3-Methylcrotonyl CoA_divalent	3-Methylcrotonyl-CoA	9549326		423.571	N.D.	N.D.	N.D.	N.D.	N.D.	N.D.	N.D.	N.D.	N.D.	N.A.	N.A.	N.A.	N.A.	N.A.	N.A.	N.A.	N.A.		N.A.	N.A.		N.D.	N.D.	N.D.	N.D.	N.D.	N.D.	N.D.	N.D.	N.D.	N.A.	N.A.	N.A.	N.A.	N.A.	N.A.	N.A.	N.A.		N.A.	N.A.
C_0109	3-Methylguanine	3-Methylguanine	76292	HMDB0001566	166.072	0.0003845	N.D.	0.0003505	0.000939279	0.000682679	0.000542918	0.000313	0.000451627	0.000386969	0.0003675	2.40416e-05	0.000721625	0.00020103	0.000383865	6.93658e-05	1.96361	0.089776		1.04453	0.7352		N.D.	N.D.	0.000295	N.D.	N.D.	N.D.	N.D.	N.D.	N.D.	0.000295	N.A.	N.A.	N.A.	N.A.	N.A.	<1	N.A.		<1	N.A.
C_0115	3-Methylhistidine 1-Methylhistidine	3-Methylhistidine 1-Methylhistidine	64969 92105	HMDB0000479 HMDB0000001	170.092	0.061949	0.0626269	0.0469832	0.0756149	0.0676886	0.0510561	0.0443	0.0500229	0.0339582	0.0571863	0.00884269	0.0647865	0.0125339	0.0427603	0.00814225	1.1329	0.44422		0.747737	0.10665		0.0424139	0.0436749	0.0462307	0.0366989	0.045528	0.0404232	0.0469338	0.0387263	0.03871	0.0441065	0.00194466	0.0408834	0.0044325	0.0414567	0.00474334	0.926924	0.33931		0.939923	0.44433
A_0046	3-Phenylpropionic acid	3-Phenylpropionic acid	107	HMDB0000764	149.061	0.00714173	0.00641906	0.00581858	0.00650615	0.00618875	0.00647652	0.00380187	0.00393001	0.00484089	0.00645979	0.000662515	0.00639048	0.000175326	0.00419093	0.00056652	0.98927	0.8753		0.648771	0.011361	*	0.00810203	0.00738078	0.00738402	0.0100998	0.00840653	0.00976528	0.0072701	0.0086319	0.0103845	0.00762228	0.000415478	0.00942388	0.000896793	0.00876215	0.00156126	1.23636	0.055445		1.14955	0.33285
A_0090	3-Phosphoglyceric acid	3-PG	439183	HMDB0000807	184.986	0.0236245	0.0187329	0.0194206	0.0276766	0.0261476	0.0240963	0.0146428	0.0132649	0.0127109	0.0205926	0.00264806	0.0259735	0.00179651	0.0135396	0.000994768	1.2613	0.050924		0.657495	0.031514	*	0.00295571	0.0032324	0.00293734	0.00245668	0.00296285	0.00296739	0.00302677	0.00266931	0.0026131	0.00304182	0.000165303	0.00279564	0.000293561	0.00276972	0.000224374	0.91907	0.2911		0.91055	0.17234
A_0041	4-Acetamidobutanoic acid	4-Acetamidobutanoic acid	18189	HMDB0003681	144.067	0.000683295	0.000943003	0.000690396	0.000842142	0.000620013	0.000671859	0.000720979	0.0005244	0.000495156	0.000772231	0.000147935	0.000711338	0.000116208	0.000580178	0.00012281	0.921146	0.60653		0.751301	0.16108		0.000586996	0.000809963	0.000367	0.000754357	0.000670243	0.00044	0.000564274	0.000584247	0.000624784	0.000587986	0.000221483	0.000621533	0.000162741	0.000591101	3.08316e-05	1.05705	0.84377		1.0053	0.98287
C_0083	4-Guanidinobutyric acid	4-GBA	500	HMDB0003464	146.092	0.0924797	0.108152	0.0765459	0.0929158	0.0984764	0.0930021	0.0705609	0.069733	0.061617	0.0923925	0.0158033	0.0947981	0.0031858	0.0673036	0.00494214	1.02604	0.8186		0.728453	0.099761		0.0323594	0.0367863	0.036586	0.0304082	0.0364266	0.0290434	0.0410089	0.0505021	0.036523	0.0352439	0.00250006	0.0319594	0.00392843	0.042678	0.00713747	0.906806	0.29987		1.21093	0.20582
A_0035	4-Hydroxyphenylacetaldehyde	4-Hydroxyphenylacetaldehyde	440113	HMDB0003767	135.044	0.0001855	0.000219	0.0001975	0.00077269	0.000536761	0.0003105	0.000343089	0.000249	0.000282333	0.000200667	1.6973e-05	0.000539984	0.000231112	0.000291474	4.77059e-05	2.69095	0.12529		1.45253	0.067564		N.D.	N.D.	N.D.	N.D.	N.D.	N.D.	N.D.	N.D.	N.D.	N.A.	N.A.	N.A.	N.A.	N.A.	N.A.	N.A.	N.A.		N.A.	N.A.
C_0082	4-Hydroxyquinoline	4-Hydroxyquinoline	69141		146.06	N.D.	0.0002505	N.D.	N.D.	N.D.	N.D.	N.D.	N.D.	N.D.	0.0002505	N.A.	N.A.	N.A.	N.A.	N.A.	<1	N.A.		<1	N.A.		N.D.	N.D.	N.D.	0.0002485	N.D.	N.D.	N.D.	0.0004975	N.D.	N.A.	N.A.	0.0002485	N.A.	0.0004975	N.A.	1<	N.A.		1<	N.A.
A_0027	4-Methyl-2-oxovaleric acid 3-Methyl-2-oxovaleric acid	2-Oxoleucine 2K3MVA	70 47	HMDB0000695 HMDB0000491	129.056	0.186324	0.191053	0.161165	0.250757	0.186426	0.164395	0.153719	0.118504	0.102148	0.179514	0.0160661	0.200526	0.0448744	0.124791	0.026354	1.11705	0.51056		0.695157	0.047965	*	0.0133973	0.0138376	0.0148179	0.0118961	0.0148093	0.0148674	0.0130234	0.0100319	0.0126386	0.0140176	0.000727231	0.0138576	0.00169897	0.011898	0.00162745	0.988583	0.89123		0.848787	0.13914
A_0015	4-Oxovaleric acid	4-Oxovaleric acid	11579	HMDB0000720	115.04	N.D.	N.D.	N.D.	N.D.	N.D.	N.D.	N.D.	0.00165383	N.D.	N.A.	N.A.	N.A.	N.A.	0.00165383	N.A.	N.A.	N.A.		1<	N.A.		N.D.	N.D.	N.D.	N.D.	N.D.	N.D.	N.D.	N.D.	N.D.	N.A.	N.A.	N.A.	N.A.	N.A.	N.A.	N.A.	N.A.		N.A.	N.A.
A_0087	4-Pyridoxic acid	4-Pyridoxic acid	6723	HMDB0000017	182.046	N.D.	N.D.	N.D.	N.D.	N.D.	N.D.	N.D.	N.D.	N.D.	N.A.	N.A.	N.A.	N.A.	N.A.	N.A.	N.A.	N.A.		N.A.	N.A.		N.D.	N.D.	N.D.	N.D.	0.000106	N.D.	0.0001705	N.D.	N.D.	N.A.	N.A.	0.000106	N.A.	0.0001705	N.A.	1<	N.A.		1<	N.A.
C_0198	5'-Deoxy-5'-methylthioadenosine	MTA	439176	HMDB0001173	298.097	0.0401244	0.0353092	0.0334882	0.0434645	0.0628599	0.0530535	0.0339295	0.0371458	0.0275675	0.0363073	0.00342881	0.053126	0.00969794	0.032881	0.0048745	1.46323	0.081966		0.90563	0.38165		0.00875069	0.00803657	0.00820113	0.0105682	0.0105153	0.00872744	0.00969045	0.0120739	0.0111613	0.00832946	0.000373954	0.00993699	0.00104784	0.0109752	0.00120255	1.19299	0.10431		1.31764	0.051878
C_0054	5-Amino-4-oxovaleric acid	5-ALA	137	HMDB0001149	132.066	0.0512473	0.0564472	0.0418077	0.0659788	0.0687792	0.058054	0.028387	0.0338693	0.0309937	0.0498341	0.00742137	0.0642707	0.00556289	0.0310833	0.00274224	1.28969	0.0589		0.623736	0.035861	*	0.00356977	0.00344214	0.00295873	0.00408901	0.00419451	0.00344311	0.00351321	0.00378039	N.D.	0.00332355	0.00032232	0.00390887	0.000406802	0.0036468	0.000188926	1.17611	0.12619		1.09726	0.25306
A_0154	5-Aminoimidazole-4-carboxamide ribotide	AICAR	65110	HMDB0001517	337.056	0.000422	0.000417	0.0004235	0.0002885	0.00047	N.D.	N.D.	N.D.	N.D.	0.000420833	3.40343e-06	0.00037925	0.00012834	N.A.	N.A.	0.901188	0.72647		<1	N.A.		N.D.	N.D.	N.D.	N.D.	N.D.	N.D.	N.D.	N.D.	N.D.	N.A.	N.A.	N.A.	N.A.	N.A.	N.A.	N.A.	N.A.		N.A.	N.A.
C_0064	5-Aminoindole	5-Aminoindole	78867		133.076	N.D.	N.D.	0.000663459	N.D.	N.D.	N.D.	0.000403772	N.D.	0.000390042	0.000663459	N.A.	N.A.	N.A.	0.000396907	9.70881e-06	<1	N.A.		0.598239	N.A.		0.000918054	0.0001375	0.000632309	N.D.	0.000804294	0.000892361	N.D.	0.000713169	N.D.	0.000562621	0.000394916	0.000848328	6.22728e-05	0.000713169	N.A.	1.50781	0.33634		1.26758	N.A.
C_0034	5-Aminovaleric acid	5-Aminovaleric acid	138	HMDB0003355	118.086	N.D.	N.D.	N.D.	0.126147	0.0863666	0.0819689	N.D.	N.D.	N.D.	N.A.	N.A.	0.0981609	0.0243363	N.A.	N.A.	1<	N.A.		N.A.	N.A.		0.113664	0.112584	0.109703	0.132167	0.128934	0.12185	0.143287	0.125585	0.140123	0.111984	0.00204787	0.127651	0.00527692	0.136332	0.00944043	1.1399	0.023971	*	1.21742	0.041297	*
A_0096	5-Hydroxyindoleacetic acid	5-Hydroxy-IAA	1826	HMDB0000763	190.051	N.D.	N.D.	N.D.	N.D.	N.D.	N.D.	N.D.	N.D.	N.D.	N.A.	N.A.	N.A.	N.A.	N.A.	N.A.	N.A.	N.A.		N.A.	N.A.		N.D.	N.D.	N.D.	N.D.	N.D.	N.D.	N.D.	N.D.	N.D.	N.A.	N.A.	N.A.	N.A.	N.A.	N.A.	N.A.	N.A.		N.A.	N.A.
C_0104	5-Hydroxylysine	5-Hydroxylysine	3032849	HMDB0000450	163.108	0.00282996	0.00346598	0.00198962	0.00333387	0.00332459	0.00230077	0.00233201	0.00229856	0.00181845	0.00276185	0.000740529	0.00298641	0.000593799	0.00214967	0.000287336	1.08131	0.70392		0.778344	0.28716		0.0020109	0.00248531	0.00206642	0.00174632	0.002311	0.00161886	0.00220762	0.00171634	0.00160933	0.00218754	0.000259367	0.00189206	0.000368365	0.00184443	0.000319052	0.864924	0.32602		0.843152	0.22473
C_0154	5-Hydroxytryptophan	Pretonine	439280	HMDB0000472	221.092	N.D.	N.D.	N.D.	N.D.	N.D.	N.D.	N.D.	N.D.	N.D.	N.A.	N.A.	N.A.	N.A.	N.A.	N.A.	N.A.	N.A.		N.A.	N.A.		N.D.	N.D.	N.D.	N.D.	N.D.	N.D.	N.D.	N.D.	N.D.	N.A.	N.A.	N.A.	N.A.	N.A.	N.A.	N.A.	N.A.		N.A.	N.A.
A_0109	5-Methoxyindoleacetic acid	5-MIAA	18986	HMDB0004096	204.067	0.0003445	0.0004755	0.000492	0.000579077	0.0004345	0.000242	0.000569292	0.000307333	0.000180333	0.000437333	8.08182e-05	0.000418526	0.000169105	0.000352319	0.000198343	0.956995	0.87355		0.805608	0.54713		0.000588215	0.000767649	0.000583759	0.000604189	0.0004535	0.000530102	0.000763673	0.000268	0.0004665	0.000646541	0.000104907	0.000529263	7.53477e-05	0.000499391	0.000249468	0.818608	0.19804		0.772404	0.42307
C_0170	5-Methyl-2'-deoxycytidine	5-Methyl-2'-deoxycytidine	440055	HMDB0002224	242.114	0.00629601	0.00593473	0.0040555	0.00577195	0.00476418	0.00385142	0.00466098	0.00442824	0.00320853	0.00542875	0.00120291	0.00479585	0.000960656	0.00409925	0.000780113	0.883417	0.51754		0.755101	0.19517		0.00392425	0.00456526	0.00413336	0.00385229	0.00571173	0.00481438	0.00467779	0.00372742	0.00411033	0.00420762	0.000326894	0.0047928	0.000929909	0.00417185	0.000478161	1.13908	0.39328		0.991497	0.92059
A_0026	5-Oxohexanoic acid	5-Oxohexanoic acid	18407		129.056	N.D.	N.D.	N.D.	N.D.	N.D.	N.D.	N.D.	N.D.	N.D.	N.A.	N.A.	N.A.	N.A.	N.A.	N.A.	N.A.	N.A.		N.A.	N.A.		N.D.	N.D.	N.D.	0.00202324	N.D.	0.00285157	0.00270409	N.D.	0.00286334	N.A.	N.A.	0.0024374	0.000585719	0.00278371	0.000112604	1<	N.A.		1<	N.A.
A_0024	5-Oxoproline	Oxoproline	7405	HMDB0000267	128.035	0.7294	0.693885	0.577428	0.814339	0.664406	0.59394	0.533159	0.404603	0.376676	0.666904	0.0794971	0.690895	0.112562	0.438146	0.0834598	1.03597	0.77962		0.656985	0.026451	*	0.609539	0.606468	0.537422	0.559838	0.626954	0.59128	0.618651	0.419365	0.507934	0.584476	0.0407792	0.59269	0.0335803	0.515317	0.0998484	1.01405	0.80147		0.881672	0.35727
A_0110	6,8-Thioctic acid	6,8-Thioctic acid	864	HMDB0001451	205.036	0.00139734	0.00137611	0.00108735	0.00200465	0.00129848	0.00116844	0.00114914	0.000811467	0.000626001	0.00128693	0.00017317	0.00149052	0.000449973	0.000862204	0.000265236	1.1582	0.52528		0.669968	0.09157		0.000955662	0.000855278	0.000742219	0.000582574	0.000800894	0.000903007	0.00110166	0.000578638	0.000867404	0.000851053	0.000106784	0.000762158	0.000163691	0.000849234	0.000261983	0.895547	0.4815		0.997862	0.9919
C_0061	6-Aminohexanoic acid	6-Aminohexanoic acid	564	HMDB0001901	132.102	N.D.	N.D.	N.D.	0.0226302	N.D.	N.D.	N.D.	N.D.	N.D.	N.A.	N.A.	0.0226302	N.A.	N.A.	N.A.	1<	N.A.		N.A.	N.A.		N.D.	N.D.	N.D.	N.D.	N.D.	N.D.	N.D.	N.D.	N.D.	N.A.	N.A.	N.A.	N.A.	N.A.	N.A.	N.A.	N.A.		N.A.	N.A.
C_0150	6-Aminopenicillanic acid	6-Aminopenicillanic acid	11082		217.064	0.00865032	0.00874534	0.00837413	0.00928988	0.0104972	0.00909759	0.00583977	0.00542691	0.00607529	0.00858993	0.000192831	0.00962821	0.000758657	0.00578066	0.000328204	1.12087	0.13388		0.672957	0.00070543	***	0.00943468	0.00835743	0.00892605	0.00872046	0.00805318	0.0090417	0.00914643	0.00919041	0.00930583	0.00890605	0.000538902	0.00860512	0.000504253	0.00921422	8.23219e-05	0.96621	0.51916		1.0346	0.42681
A_0031	6-Hydroxyhexanoic acid	6-Hydroxyhexanoic acid	14490		131.071	N.D.	N.D.	4.955e-05	5.2e-05	0.000135	N.D.	7.5e-05	5.96667e-05	N.D.	4.955e-05	N.A.	9.35e-05	5.86899e-05	6.73333e-05	1.08423e-05	1.88698	N.A.		1.3589	N.A.		0.00013	9.2e-05	6.4e-05	0.000246	0.000111	N.D.	0.000196	5.25e-05	N.D.	9.53333e-05	3.3126e-05	0.0001785	9.54594e-05	0.00012425	0.00010147	1.87238	0.424		1.30332	0.75698
A_0138	6-Phosphogluconic acid	6-PG	91493	HMDB0001316	275.018	0.128563	0.101668	0.0895542	0.139969	0.129547	0.114301	0.0750451	0.0718443	0.0555602	0.106595	0.0199659	0.127939	0.0129092	0.0674832	0.0104489	1.20023	0.20664		0.633079	0.056923		0.0032138	0.00263778	0.00256985	0.00226628	0.00257012	0.00278937	0.00301229	0.00348435	0.00274197	0.00280714	0.000353811	0.00254192	0.000262685	0.00307954	0.000375733	0.90552	0.36061		1.09704	0.41252
C_0167	7,8-Dihydrobiopterin	7,8-Dihydrobiopterin	119055	HMDB0000038	240.109	0.000158	N.D.	N.D.	0.000347	0.0003935	0.000614316	0.000292667	0.000251333	N.D.	0.000158	N.A.	0.000451605	0.000142817	0.000272	2.92271e-05	2.85826	N.A.		1.72152	N.A.		N.D.	0.000348	N.D.	0.0002065	N.D.	N.D.	N.D.	N.D.	N.D.	0.000348	N.A.	0.0002065	N.A.	N.A.	N.A.	0.593391	N.A.		<1	N.A.
C_0181	7,8-Dihydroneopterin	7,8-Dihydroneopterin	65074	HMDB0002275	256.104	N.D.	N.D.	N.D.	N.D.	N.D.	N.D.	N.D.	N.D.	N.D.	N.A.	N.A.	N.A.	N.A.	N.A.	N.A.	N.A.	N.A.		N.A.	N.A.		N.D.	N.D.	N.D.	N.D.	N.D.	N.D.	N.D.	N.D.	N.D.	N.A.	N.A.	N.A.	N.A.	N.A.	N.A.	N.A.	N.A.		N.A.	N.A.
C_0110	7-Methylguanine	7-Methylguanine	11361	HMDB0000897	166.072	0.000205	0.00053426	0.000555349	0.000634361	N.D.	0.000379	0.000391975	0.000153333	N.D.	0.000431536	0.000196469	0.00050668	0.000180567	0.000272654	0.000168745	1.17413	0.69591		0.631822	0.41621		N.D.	0.0001955	N.D.	N.D.	N.D.	N.D.	N.D.	N.D.	N.D.	0.0001955	N.A.	N.A.	N.A.	N.A.	N.A.	<1	N.A.		<1	N.A.
C_0013	Acetoacetamide	Acetoacetamide	80077		102.055	N.D.	N.D.	N.D.	0.00728719	0.00796891	N.D.	0.00545047	0.00573421	0.00344946	N.A.	N.A.	0.00762805	0.000482052	0.00487805	0.0012453	1<	N.A.		1<	N.A.		N.D.	N.D.	N.D.	N.D.	N.D.	N.D.	N.D.	N.D.	N.D.	N.A.	N.A.	N.A.	N.A.	N.A.	N.A.	N.A.	N.A.		N.A.	N.A.
A_0172	Acetyl CoA_divalent	AcCoA	444493		403.556	0.0004035	N.D.	0.0002	N.D.	0.0002505	0.000422	N.D.	N.D.	0.000202	0.00030175	0.000143896	0.00033625	0.000121269	0.000202	N.A.	1.11433	0.82029		0.669428	N.A.		0.000391	0.00336844	0.0018908	0.00449811	0.0003535	0.000383	0.000541521	0.000227	0.000912793	0.00188341	0.00148873	0.00174487	0.00238442	0.000560438	0.000343288	0.926442	0.93682		0.297565	0.26085
C_0085	Acetylcholine	Acetylcholine	187	HMDB0000895	146.118	0.0498038	0.0530263	0.0329638	0.0544989	0.0566373	0.0547744	0.0455671	0.0474943	0.0433107	0.0452646	0.010774	0.0553035	0.00116325	0.0454574	0.00209398	1.22178	0.24701		1.00426	0.97832		0.0370589	0.0366936	0.0419404	0.037528	0.0447204	0.0391974	0.0429229	0.0487014	0.0393997	0.0385643	0.00292951	0.040482	0.0037643	0.0436747	0.00469621	1.04973	0.52673		1.13252	0.19854
C_0070	Adenine	Adenine	190	HMDB0000034	136.062	0.0357469	0.0331375	0.0240182	0.0390507	0.0492776	0.0508673	0.0289611	0.0335384	0.0169784	0.0309676	0.00615811	0.0463985	0.00641283	0.0264926	0.00855152	1.49829	0.039784	*	0.855496	0.50665		0.00726019	0.00932423	0.00627718	0.0111571	0.00938546	0.0089464	0.0123358	0.0130942	0.012645	0.00762053	0.00155516	0.00982967	0.0011704	0.0126917	0.000381342	1.28989	0.12615		1.66546	0.024521	*
C_0185	Adenosine	Adenosine	60961	HMDB0000050	268.104	0.0126345	0.0125928	0.0101724	0.0207814	0.0195907	0.0162368	0.0127068	0.0117731	0.00988081	0.0117999	0.00140964	0.0188696	0.00235655	0.0114536	0.00143982	1.59914	0.017479	*	0.970649	0.78076		0.00337094	0.0036563	0.00369547	0.00415752	0.00387971	0.00293679	0.00317938	0.00362296	0.003243	0.00357424	0.000177142	0.00365801	0.000639855	0.00334845	0.000239853	1.02344	0.84486		0.936828	0.26547
A_0181	Adenosine 5'-phosphosulfate	Adenosine 5'-phosphosulfate	10238	HMDB0001003	426.013	0.00384259	0.00261597	0.00262084	0.00493221	0.0044248	0.00291013	0.00305944	0.00273963	0.00216469	0.00302647	0.000706791	0.00408905	0.00105202	0.00265459	0.000453399	1.3511	0.2298		0.877124	0.49271		0.00139223	0.00147343	0.00102731	0.00126143	0.00138407	0.00137008	0.00159085	0.00116504	0.00136636	0.00129766	0.000237617	0.00133853	6.71321e-05	0.00137408	0.000213011	1.0315	0.79798		1.05889	0.6998
A_0190	Adenylosuccinic acid	Succinyl AMP	447145	HMDB0000536	462.067	0.0002385	N.D.	N.D.	0.000192	0.0002425	N.D.	N.D.	0.000299667	N.D.	0.0002385	N.A.	0.00021725	3.57089e-05	0.000299667	N.A.	0.910901	N.A.		1.25646	N.A.		0.0003555	0.000533327	0.000183	0.00056251	0.000547066	0.000800727	N.D.	0.0003125	0.0002425	0.000357276	0.00017517	0.000636768	0.000142203	0.0002775	4.94975e-05	1.78229	0.10137		0.776712	0.52127
C_0144	ADMA	ADMA	123831	HMDB0001539	203.15	0.0171636	0.0177069	0.0132323	0.0208993	0.0176271	0.0163697	0.0141883	0.0130516	0.0120748	0.0160343	0.00244173	0.0182987	0.00233827	0.0131049	0.00105775	1.14122	0.31064		0.817307	0.16182		0.00820461	0.00962165	0.00694254	0.00798607	0.00771181	0.0074066	0.00889047	0.00716868	0.00716563	0.00825627	0.0013403	0.00770149	0.000289874	0.00774159	0.00099496	0.932805	0.55056		0.937663	0.62384
A_0182	ADP	ADP	6022	HMDB0001341	426.022	0.68204	0.647586	0.683258	0.786388	0.951716	0.911015	0.530751	0.612555	0.703036	0.670961	0.0202531	0.883039	0.0861414	0.615448	0.0861791	1.31608	0.044508	*	0.917262	0.38115		0.551099	0.602749	0.580155	0.583105	0.598254	0.717294	0.584355	0.661138	0.633461	0.578001	0.0258922	0.632884	0.0734924	0.626318	0.0388864	1.09495	0.32539		1.08359	0.15829
A_0207	ADP-glucose GDP-fucose	ADP-Glc GDP-fucose	16500 10918995	HMDB0006557 HMDB0001095	588.075	0.0239732	0.0213502	0.0255163	0.0310338	0.0307484	0.0285957	0.0205601	0.0207136	0.0181668	0.0236132	0.00210627	0.0301259	0.00133292	0.0198135	0.00142816	1.27581	0.01555	*	0.839084	0.069248		0.0139557	0.0186031	0.0148442	0.0147626	0.0160477	0.0223727	0.0151189	0.0188925	0.0190625	0.015801	0.00246703	0.0177277	0.00407373	0.0176913	0.00222936	1.12193	0.52979		1.11963	0.38106
A_0203	ADP-ribose	ADP-Rib	445794	HMDB0001178	558.065	0.00212952	0.00272441	0.00243287	0.00299562	0.00258266	0.00277564	0.00221182	0.00224668	0.00141675	0.00242894	0.000297464	0.00278464	0.000206629	0.00195841	0.000469422	1.14644	0.1728		0.806285	0.22879		0.000592623	0.000546785	0.000672606	0.000933276	0.000787693	0.000772808	0.000719615	0.000606588	0.000626307	0.000604005	6.36778e-05	0.000831259	8.86621e-05	0.000650837	6.03741e-05	1.37625	0.026683	*	1.07754	0.40773
C_0009	Ala	Ala	602	HMDB0000161,HMDB0001310	90.0549	5.8444	5.6382	4.44655	6.37515	5.95153	5.78001	3.96021	3.81884	3.97747	5.30972	0.754604	6.03556	0.306343	3.91884	0.0870305	1.1367	0.23226		0.73805	0.0838		1.86053	1.93485	2.14114	1.94997	1.83075	1.73478	1.99067	2.04471	1.86257	1.97884	0.145385	1.8385	0.107806	1.96598	0.0935452	0.929079	0.25594		0.993501	0.9047
C_0100	Ala-Ala Daminozide	Ala-Ala Daminozide	5460362 15331	HMDB0003459	161.092	0.00111745	0.00150971	0.000172	0.00106544	0.001611	0.00122339	0.00037857	0.00108007	0.00106276	0.000933053	0.000687654	0.00129994	0.000280722	0.000840467	0.000400108	1.39322	0.46262		0.900771	0.85234		0.00119856	0.000849879	0.00131683	0.000932029	0.000697701	0.00105822	0.00163862	0.00141864	0.00114113	0.00112176	0.000242765	0.000895985	0.000182944	0.00139947	0.000249296	0.798734	0.27256		1.24757	0.23909
A_0082	Allantoic acid	Allantoic acid	203	HMDB0001209	175.047	0.000254	0.000248	N.D.	0.000519547	0.000194	N.D.	0.000172333	N.D.	N.D.	0.000251	4.24264e-06	0.000356773	0.000230196	0.000172333	N.A.	1.42141	0.63314		0.686587	N.A.		N.D.	0.000233	0.0002395	0.0001935	0.00025	N.D.	0.000304	0.000166	N.D.	0.00023625	4.59619e-06	0.00022175	3.99515e-05	0.000235	9.75807e-05	0.938624	0.69804		0.994709	0.98847
A_0157	AMP	AMP	6083	HMDB0000045	346.056	0.130264	0.123756	0.118467	0.164257	0.169705	0.161324	0.107927	0.135897	0.12026	0.124163	0.00590894	0.165095	0.00425326	0.121361	0.0140177	1.32967	0.00098625	***	0.977437	0.77289		0.0945405	0.0877199	0.0963291	0.106859	0.0870939	0.111896	0.0955117	0.111078	0.116992	0.0928632	0.00454309	0.10195	0.0131097	0.10786	0.0110957	1.09785	0.35455		1.1615	0.13056
C_0040	Anserine_divalent	Anserine	112072		121.068	0.000540342	0.000921457	0.000479	0.000820194	0.000512887	0.000477	0.00065222	0.000693037	0.000448421	0.000646933	0.000239715	0.00060336	0.000188639	0.000597893	0.000131045	0.932647	0.81741		0.924195	0.77562		0.000646419	0.0004995	0.0004125	N.D.	0.000725664	0.0004065	0.000439	0.0004605	0.0004245	0.000519473	0.000118231	0.000566082	0.000225683	0.000441333	1.81131e-05	1.08972	0.82295		0.849579	0.37075
C_0073	Anthranilic acid	Anthranilic acid	227	HMDB0001123	138.055	N.D.	N.D.	N.D.	N.D.	N.D.	N.D.	N.D.	N.D.	N.D.	N.A.	N.A.	N.A.	N.A.	N.A.	N.A.	N.A.	N.A.		N.A.	N.A.		N.D.	N.D.	N.D.	N.D.	N.D.	N.D.	N.D.	N.D.	N.D.	N.A.	N.A.	N.A.	N.A.	N.A.	N.A.	N.A.	N.A.		N.A.	N.A.
C_0118	Arg	Arg	6322	HMDB0000517,HMDB0003416	175.119	7.04717	7.15626	4.91158	8.62813	7.14497	6.28703	5.43783	5.84757	4.50557	6.37167	1.26565	7.35338	1.18438	5.26366	0.687743	1.15407	0.38239		0.826103	0.27259		4.9747	5.03307	4.51297	4.336	5.01099	4.35957	5.43219	4.27807	3.97111	4.84025	0.284927	4.56885	0.38308	4.56046	0.770386	0.94393	0.38483		0.942195	0.60356
C_0200	Arg-Glu	Arg-Glu			304.162	0.00331017	0.00299466	0.00286027	0.00412044	0.00401347	0.00333706	0.00219242	0.00248552	0.00230537	0.00305503	0.000230942	0.00382366	0.000424784	0.00232777	0.00014783	1.25159	0.068311		0.761945	0.014643	*	0.00108141	0.00123306	0.00148002	0.00139112	0.00141201	0.00130241	0.00158232	0.00110704	0.00115665	0.00126483	0.000201197	0.00136851	5.8193e-05	0.001282	0.000261265	1.08197	0.47021		1.01358	0.93273
C_0196	Argininosuccinic acid	ArgSuccinate	16950	HMDB0000052	291.13	0.213375	0.208213	0.161119	0.240159	0.244009	0.198614	0.137931	0.165309	0.130425	0.194236	0.0287957	0.227594	0.0251709	0.144555	0.0183612	1.17174	0.20663		0.744226	0.076451		0.0695574	0.06163	0.0559496	0.0643051	0.0719886	0.0669445	0.0662763	0.0742406	0.0676333	0.062379	0.00683475	0.0677461	0.00390396	0.0693834	0.00426081	1.08604	0.31834		1.11229	0.21975
A_0129	Ascorbate 2-phosphate	Ascorbate 2-phosphate	131711663		254.991	0.00209486	0.00159348	0.00200799	0.00192417	0.00192199	0.00186487	0.00263766	0.00228666	0.00248448	0.00189878	0.000267939	0.00190368	3.36246e-05	0.0024696	0.000175969	1.00258	0.97772		1.30063	0.044729	*	0.00298487	0.0026127	0.00242457	0.00226824	0.00204208	0.00270229	0.00288342	0.00324168	0.00365825	0.00267405	0.000285147	0.00233754	0.000335517	0.00326112	0.000387777	0.874158	0.25789		1.21954	0.10833
C_0062	Asn	Asn	236	HMDB0000168,HMDB0033780	133.061	5.62322	5.81621	4.6511	6.24251	5.90626	5.62604	3.80924	4.42691	3.5502	5.36351	0.624465	5.92494	0.308659	3.92878	0.450414	1.10468	0.25935		0.732502	0.036727	*	3.23254	3.3353	3.0784	2.74806	3.03289	2.66565	3.09727	3.09321	3.16556	3.21541	0.1293	2.81553	0.192697	3.11868	0.0406521	0.875636	0.048076	*	0.969916	0.32397
C_0067	Asp	Asp	424	HMDB0000191,HMDB0006483	134.045	9.72706	9.03642	7.63014	11.1207	10.7215	10.5306	6.49781	8.03595	6.23222	8.79787	1.06862	10.7909	0.301099	6.92199	0.973813	1.22654	0.074429		0.786781	0.088481		1.86164	1.68011	1.61569	1.85635	2.14074	1.93113	1.99423	2.25005	1.83773	1.71915	0.127535	1.97607	0.147426	2.02734	0.208145	1.14945	0.085895		1.17927	0.10804
A_0199	ATP	ATP	5957	HMDB0000538	505.988	5.45683	4.52417	4.55433	6.81894	6.33205	5.79856	4.62562	4.88341	4.15282	4.84511	0.529978	6.31652	0.510367	4.55395	0.37053	1.30369	0.025787	*	0.939906	0.48381		2.27722	2.36221	2.1545	2.25279	2.49795	3.04501	2.53222	2.49878	2.30134	2.26464	0.104425	2.59858	0.405581	2.44412	0.12477	1.14746	0.28777		1.07925	0.13087
A_0094	Azelaic acid	Azelaic acid	2266	HMDB0000784	187.098	0.00224991	0.00642647	0.00498983	0.00487676	0.00335935	0.00348166	0.00194238	0.00199374	0.00465438	0.0045554	0.0021219	0.00390592	0.000842993	0.0028635	0.00155116	0.857427	0.66057		0.628595	0.33265		0.00813541	0.00964171	0.00410554	0.010623	0.0088013	0.0140841	0.00928033	0.0118176	0.0148168	0.00729422	0.00286234	0.0111695	0.00268343	0.0119716	0.00277146	1.53128	0.16259		1.64124	0.11186
A_0021	Benzoic acid	Benzoic acid	243	HMDB0001870	121.03	0.00837098	0.00898807	0.00930045	0.00857748	0.00943071	0.00802764	0.00695363	0.0056771	0.00559325	0.0088865	0.000472983	0.00867861	0.000706982	0.00607466	0.000762364	0.976606	0.69682		0.683583	0.0092264	**	0.00826071	0.00746889	0.00932383	0.00809377	0.0089601	0.00904813	0.00886539	0.00733982	0.00855452	0.00835114	0.000930768	0.00870067	0.000527428	0.00825325	0.000806174	1.04185	0.60913		0.988277	0.89726
C_0035	Betaine	Betaine	247	HMDB0000043	118.086	0.955028	0.978433	0.725656	1.01759	1.03734	0.886456	0.919118	1.07048	0.824429	0.886373	0.139676	0.980464	0.0820101	0.93801	0.12411	1.10615	0.3836		1.05826	0.65749		1.48209	1.53306	1.6024	1.43829	1.65348	1.43076	2.38884	2.4928	2.22542	1.53918	0.0603883	1.50751	0.12647	2.36902	0.13479	0.979422	0.72274		1.53914	0.0031843	**
C_0039	Betaine aldehyde_+H2O	BTL	249		120.102	0.00180428	0.00175521	0.00108235	0.00190612	0.00136293	0.00132975	0.00130104	0.00140638	0.000782071	0.00154728	0.000403385	0.00153293	0.000323611	0.00116316	0.000334211	0.990727	0.96408		0.751747	0.27512		N.D.	N.D.	N.D.	N.D.	N.D.	N.D.	N.D.	N.D.	N.D.	N.A.	N.A.	N.A.	N.A.	N.A.	N.A.	N.A.	N.A.		N.A.	N.A.
A_0126	Biotin	Biotin	171548	HMDB0000030	243.081	0.00604785	N.D.	N.D.	0.00607627	0.00532414	N.D.	N.D.	N.D.	N.D.	0.00604785	N.A.	0.00570021	0.000531841	N.A.	N.A.	0.942518	N.A.		<1	N.A.		0.00298243	0.00281265	0.00313906	0.00294317	0.00317028	0.00324576	0.00366582	0.00304659	0.00415524	0.00297805	0.000163248	0.00311974	0.000157499	0.00362255	0.000555592	1.04758	0.34024		1.21642	0.17474
A_0004	Butyric acid Isobutyric acid	Butyric acid Isobutyric acid	264 6590	HMDB0000039 HMDB0001873	87.0452	0.00534576	0.00507913	0.00502185	0.00651765	0.00553236	0.00437886	0.00271835	0.00290376	0.00284437	0.00514891	0.00017286	0.00547629	0.0010705	0.00282216	9.46835e-05	1.06358	0.6509		0.548108	0.00020678	***	0.00411563	0.00421016	0.00405038	0.00394346	0.00394992	0.00448463	0.00426515	0.00377068	0.00435411	0.00412539	8.03369e-05	0.004126	0.000310594	0.00412998	0.000314325	1.00015	0.99763		1.00111	0.98244
C_0161	Butyrylcarnitine	Butyrylcarnitine	439829	HMDB0002013	232.154	0.363832	0.371822	0.280548	0.394809	0.445002	0.358841	0.232879	0.257576	0.205325	0.338734	0.0505488	0.399551	0.0432753	0.231927	0.0261387	1.17954	0.19026		0.684687	0.0475	*	0.206512	0.197571	0.196789	0.183051	0.181378	0.192298	0.18727	0.210154	0.188845	0.200291	0.00540225	0.185576	0.00588196	0.195423	0.0127815	0.92653	0.033509	*	0.975696	0.59082
C_0015	Cadaverine	Cadaverine	273	HMDB0002322	103.123	N.D.	N.D.	N.D.	N.D.	N.D.	N.D.	N.D.	N.D.	N.D.	N.A.	N.A.	N.A.	N.A.	N.A.	N.A.	N.A.	N.A.		N.A.	N.A.		N.D.	N.D.	N.D.	N.D.	N.D.	N.D.	N.D.	N.D.	N.D.	N.A.	N.A.	N.A.	N.A.	N.A.	N.A.	N.A.	N.A.		N.A.	N.A.
A_0152	cAMP	cAMP	6076	HMDB0000058	328.045	0.000787272	0.000895372	0.000659053	0.000839174	0.000971694	0.000769033	0.00058543	0.000819573	0.000726773	0.000780566	0.000118302	0.000859967	0.000102918	0.000710592	0.000117907	1.10172	0.43085		0.910355	0.50825		0.000874538	0.000911051	0.000900485	0.000573989	0.000831082	0.000894529	0.000874336	0.00095321	0.000957421	0.000895358	1.87885e-05	0.000766534	0.000169739	0.000928322	4.68012e-05	0.856119	0.31875		1.03682	0.35022
C_0148	Carboxymethyllysine	Carboxymethyllysine	123800		205.118	0.00165978	0.00178773	0.0014719	0.00203633	0.0020143	0.00154832	0.00138952	0.00140564	0.00126122	0.0016398	0.000158859	0.00186631	0.000275611	0.00135212	7.91386e-05	1.13813	0.30039		0.824565	0.069152		0.00170356	0.00143175	0.00176469	0.00167755	0.00167946	N.D.	0.00223025	0.00198711	0.00148217	0.00163334	0.00017723	0.00167851	1.35093e-06	0.00189984	0.000381599	1.02766	0.70201		1.16317	0.35723
C_0103	Carnitine	Carnitine	85	HMDB0000062	162.112	1.52666	1.52292	1.13647	1.36352	1.39026	1.33315	1.00567	1.04104	0.866841	1.39535	0.224201	1.36231	0.0285754	0.971186	0.0920795	0.976322	0.82311		0.696016	0.065775		1.2361	1.27682	1.37085	1.05173	1.1929	1.0453	1.32519	1.39648	1.3334	1.29459	0.0691119	1.09664	0.0834196	1.35169	0.0390107	0.847096	0.035671	*	1.0441	0.29719
C_0157	Carnosine	Carnosine	439224	HMDB0000033	227.114	0.0173616	0.0178158	0.01232	0.0264298	0.0168651	0.0153247	0.0153104	0.0101362	0.00960428	0.0158325	0.00305036	0.0195398	0.00601636	0.0116837	0.00315214	1.23416	0.41212		0.737954	0.17679		0.0226842	0.0210518	0.0210142	0.016333	0.0209601	0.0228452	0.0189952	0.0182678	0.0175691	0.0215834	0.0009535	0.0200461	0.0033509	0.0182774	0.000713128	0.928775	0.51478		0.846827	0.010387	*
A_0170	CDP	CDP	6132	HMDB0001546	402.011	0.082619	0.0766249	0.0828021	0.0878615	0.101394	0.103453	0.047466	0.0589594	0.0663735	0.080682	0.00351475	0.0975695	0.00847019	0.0575996	0.0095268	1.20931	0.058416		0.713909	0.039459	*	0.023701	0.0250071	0.0251182	0.0238513	0.0245023	0.0304454	0.0247636	0.0276884	0.0285021	0.0246088	0.000788122	0.0262663	0.00363382	0.0269847	0.00196607	1.06736	0.51471		1.09655	0.16022
A_0197	CDP-choline	CDP-choline	13804	HMDB0001413	487.1	0.00821942	0.0074554	0.00634329	0.00580347	0.00591167	0.00651099	0.00517224	0.00544348	0.0058496	0.00733937	0.00094343	0.00607538	0.000381111	0.00548844	0.000340913	0.827779	0.13289		0.747808	0.063119		0.00432843	0.00363907	0.00419117	0.00277852	0.00283414	0.00266756	0.00356229	0.00351988	0.00473159	0.00405289	0.000364888	0.00276007	8.48123e-05	0.00393792	0.000687666	0.681014	0.02098	*	0.971633	0.81442
C_0020	Choline	Choline	305	HMDB0000097	104.107	1.34007	1.45769	0.94647	1.20029	1.1899	1.06697	1.12175	1.29062	1.07636	1.24808	0.267738	1.15239	0.0741541	1.16291	0.112902	0.923331	0.60418		0.931764	0.65036		0.674999	0.820054	0.729863	0.689041	0.782194	0.632826	0.787612	0.926491	0.818558	0.741639	0.0732411	0.701354	0.0754416	0.84422	0.0729094	0.945681	0.54326		1.13832	0.16069
C_0055	cis-4-Hydroxyproline	cis-Hydroxyproline	440014	HMDB0006055	132.066	N.D.	N.D.	N.D.	N.D.	N.D.	N.D.	N.D.	N.D.	N.D.	N.A.	N.A.	N.A.	N.A.	N.A.	N.A.	N.A.	N.A.		N.A.	N.A.		0.00500613	N.D.	N.D.	0.00472644	N.D.	N.D.	N.D.	N.D.	N.D.	0.00500613	N.A.	0.00472644	N.A.	N.A.	N.A.	0.944131	N.A.		<1	N.A.
A_0076	cis-Aconitic acid	cis-Aconitic acid	643757	HMDB0000072	173.009	0.0370723	0.0300209	0.0309602	0.0376559	0.0356703	0.0297314	0.0243106	0.0218345	0.0220918	0.0326845	0.00382888	0.0343526	0.00412336	0.0227457	0.00136141	1.05104	0.63483		0.695916	0.034352	*	0.018944	0.0183661	0.0169255	0.0178553	0.0168529	0.0188082	0.0196044	0.0168754	0.0194251	0.0180785	0.00103951	0.0178388	0.000977757	0.018635	0.00152647	0.98674	0.7856		1.03078	0.63279
A_0025	Citraconic acid	Citraconic acid	643798	HMDB0000634	129.019	N.D.	N.D.	0.00281086	N.D.	N.D.	N.D.	N.D.	N.D.	N.D.	0.00281086	N.A.	N.A.	N.A.	N.A.	N.A.	<1	N.A.		<1	N.A.		N.D.	N.D.	N.D.	N.D.	N.D.	N.D.	N.D.	N.D.	N.D.	N.A.	N.A.	N.A.	N.A.	N.A.	N.A.	N.A.	N.A.		N.A.	N.A.
A_0098	Citric acid	Citric acid	311	HMDB0000094	191.02	0.879438	0.777359	0.754017	0.846105	0.906941	0.762554	0.597188	0.565594	0.508114	0.803605	0.0667023	0.838533	0.0724908	0.556965	0.0451596	1.04347	0.57255		0.693084	0.0086557	**	0.454867	0.440053	0.440544	0.426239	0.430256	0.457039	0.468817	0.443837	0.481046	0.445155	0.00841477	0.437845	0.0167433	0.464567	0.0189648	0.983579	0.54843		1.04361	0.21142
C_0119	Citrulline	Citrulline	9750	HMDB0000904	176.103	0.0407839	0.0449679	0.0250564	0.0449827	0.0410077	0.0280796	0.0306566	0.0289285	0.0227594	0.0369361	0.0104986	0.0380233	0.00883792	0.0274482	0.00415152	1.02944	0.89766		0.743127	0.25428		0.060827	0.0563627	0.0518687	0.0566265	0.0578208	0.0488095	0.0637885	0.0561074	0.0490198	0.0563528	0.00447915	0.0544189	0.0048945	0.0563053	0.00738636	0.965682	0.6404		0.999156	0.99294
A_0148	CMP	CMP	6131	HMDB0000095	322.045	0.0216768	0.0189337	0.0185561	0.0236266	0.0261598	0.0252185	0.012605	0.0144383	0.0142655	0.0197222	0.00170326	0.0250016	0.00128044	0.0137696	0.00101229	1.26769	0.014937	*	0.698179	0.011216	*	0.00719476	0.00738185	0.00745276	0.00811435	0.00588028	0.00829605	0.00703812	0.00889682	0.00913294	0.00734312	0.000133289	0.00743023	0.00134537	0.00835596	0.00114737	1.01186	0.92116		1.13793	0.265
A_0210	CMP-N-acetylneuraminate	CMP-NeuNAc	448209	HMDB0001176	613.14	0.049687	0.0418916	0.0405819	0.0534143	0.0596912	0.0497125	0.0318067	0.0348793	0.034825	0.0440535	0.00492253	0.0542727	0.0050444	0.033837	0.00175849	1.23197	0.066003		0.76809	0.056172		0.00971774	0.0124148	0.0107702	0.0093521	0.0106786	0.0130269	0.0100628	0.011453	0.012734	0.0109676	0.0013593	0.0110192	0.00186092	0.0114166	0.00133598	1.00471	0.97107		1.04094	0.70411
A_0165	CoA_divalent	CoA	87642		382.55	0.0415319	0.0407391	0.0375029	0.0294158	0.0448394	0.0498333	0.0246583	0.0254119	0.0263084	0.0399246	0.0021344	0.0413629	0.0106435	0.0254595	0.000826106	1.03602	0.83841		0.637689	0.0030977	**	0.00409275	0.00594522	0.00530118	N.D.	0.00531273	0.011143	0.00496718	0.00566299	0.0110551	0.00511305	0.000940455	0.00822787	0.00412263	0.00722841	0.00333219	1.60919	0.47516		1.41372	0.38768
C_0056	Creatine	Creatine	586	HMDB0000064	132.077	24.9118	26.8536	21.1593	25.8736	28.0003	25.9997	13.5854	16.8683	14.9994	24.3082	2.89471	26.6246	1.19312	15.151	1.64668	1.09529	0.30033		0.623288	0.015476	*	10.3216	10.4403	11.5719	10.0798	10.0118	9.48716	10.1361	10.2501	11.1492	10.7779	0.690149	9.85957	0.324307	10.5118	0.55495	0.914795	0.13331		0.975311	0.63144
C_0028	Creatinine	Creatinine	588	HMDB0000562	114.066	0.252097	0.269382	0.18687	0.293267	0.27924	0.235699	0.180465	0.187653	0.144754	0.236116	0.0435156	0.269402	0.0300187	0.170957	0.0229753	1.14097	0.34386		0.724038	0.10461		0.153246	0.154047	0.150617	0.140651	0.174965	0.144782	0.159469	0.147659	0.135409	0.152637	0.00179442	0.153466	0.0187325	0.147513	0.0120307	1.00543	0.946		0.966428	0.53866
A_0195	CTP	CTP	6176	HMDB0000082	481.977	0.972822	0.837887	0.814404	1.08787	1.09739	0.920328	0.599887	0.602974	0.583364	0.875038	0.0854934	1.0352	0.0995917	0.595409	0.0105443	1.18303	0.10368		0.680438	0.028228	*	0.151372	0.163192	0.140912	0.139599	0.158411	0.191351	0.164095	0.162563	0.159843	0.151825	0.011147	0.16312	0.0261956	0.162167	0.0021538	1.0744	0.54627		1.06812	0.24684
A_0058	Cumic acid	Cumic acid	10820		163.076	0.0003855	0.000405	0.0001745	N.D.	N.D.	N.D.	0.000184333	N.D.	0.000235	0.000321667	0.000127822	N.A.	N.A.	0.000209667	3.58267e-05	<1	N.A.		0.651813	0.26637		N.D.	0.0002485	0.000239	0.0001975	0.0003615	0.0002525	0.0002335	0.0001525	0.0002305	0.00024375	6.71751e-06	0.0002705	8.34686e-05	0.0002055	4.59239e-05	1.10974	0.63523		0.843077	0.28451
C_0041	Cys	Cys	594	HMDB0000574,HMDB0003417	122.027	0.00294538	0.002549	0.00517573	0.00279002	0.00630203	0.00419355	0.00462649	0.00252502	0.00463531	0.0035567	0.00141606	0.00442853	0.00176775	0.00392894	0.00121584	1.24512	0.54309		1.10466	0.74754		0.019502	0.0442007	0.00269295	N.D.	0.0100621	0.0828734	0.00897413	0.00494099	0.00905697	0.0221319	0.0208784	0.0464678	0.0514854	0.00765736	0.00235282	2.09959	0.62353		0.345988	0.35255
C_0121	Cys-Gly	Cys-Gly	439498	HMDB0000078	179.049	N.D.	0.0004175	N.D.	N.D.	N.D.	N.D.	N.D.	N.D.	N.D.	0.0004175	N.A.	N.A.	N.A.	N.A.	N.A.	<1	N.A.		<1	N.A.		N.D.	N.D.	N.D.	N.D.	N.D.	N.D.	N.D.	N.D.	N.D.	N.A.	N.A.	N.A.	N.A.	N.A.	N.A.	N.A.	N.A.		N.A.	N.A.
C_0156	Cystathionine	Cystathionine	834	HMDB0000099	223.075	1.91773	2.37205	1.85394	2.4372	2.75539	1.89097	1.49391	1.70339	1.30598	2.04791	0.282523	2.36119	0.437194	1.50109	0.1988	1.15297	0.36519		0.732988	0.058363		0.776901	0.801716	0.815384	0.951269	0.850072	0.934429	1.08293	1.11125	0.977572	0.798	0.0195085	0.911923	0.0542229	1.05725	0.0704425	1.14276	0.054582		1.32488	0.017891	*
A_0066	Cysteic acid	Cysteic acid	72886	HMDB0002757	167.997	0.0147492	0.0128407	0.0117865	0.0131482	0.0133527	0.0125588	0.0105838	0.0107078	0.0094863	0.0131255	0.00150174	0.0130199	0.00041219	0.0102593	0.000672284	0.991957	0.916		0.78163	0.062967		0.000415	0.000485	0.000342	0.00035	0.0003835	0.000328	0.000387	0.000329	0.000537815	0.000414	7.15052e-05	0.000353833	2.79479e-05	0.000417938	0.00010779	0.85467	0.28055		1.00951	0.96083
C_0218	Cysteine glutathione disulfide	Cysteine glutathione disulfide	10455148	HMDB0000656	427.095	0.0870447	0.0983319	0.0438304	0.123726	0.060011	0.0640069	0.0319332	0.0377401	0.0272593	0.0764023	0.0287671	0.0825814	0.0356886	0.0323109	0.0052506	1.08088	0.82734		0.422905	0.11301		0.536986	0.655366	0.777429	0.882808	0.486981	0.251893	0.601754	0.475924	0.366468	0.656594	0.120226	0.540561	0.318852	0.481382	0.117738	0.82328	0.60333		0.73315	0.14568
A_0049	Cysteinesulfinic acid	Cysteinesulfinic acid	1549098	HMDB0000996	152.002	0.0013718	0.0011904	0.000810301	0.00140128	0.000918398	0.00125592	0.00105225	0.00110183	0.000887099	0.00112417	0.00028655	0.00119187	0.000247734	0.00101372	0.000112427	1.06022	0.77265		0.901755	0.58445		0.000776909	0.000696675	0.000609925	0.000603258	0.000910579	0.000682508	0.000670075	N.D.	0.000514738	0.000694503	8.35134e-05	0.000732115	0.000159553	0.000592407	0.00010984	1.05416	0.74138		0.852995	0.39182
C_0168	Cystine	Cystine	595	HMDB0000192	241.031	0.00166321	0.00231185	N.D.	0.00262467	0.000926436	0.00118958	0.000510837	0.000508104	0.000502825	0.00198753	0.000458658	0.00158023	0.000914033	0.000507255	4.0729e-06	0.795074	0.55845		0.255219	0.13729		0.0230085	0.0350637	0.0418932	0.0450911	0.0248296	0.0107316	0.0307592	0.0169728	0.0144904	0.0333218	0.00956208	0.0268841	0.0172717	0.0207408	0.0087645	0.806802	0.61027		0.622439	0.1688
C_0172	Cytidine	Cytidine	6175	HMDB0000089	244.093	0.0148996	0.0148313	0.0109417	0.0187398	0.0244831	0.0229284	0.00772011	0.0131118	0.0119378	0.0135575	0.00226565	0.0220504	0.00297058	0.0109232	0.00283542	1.62643	0.019349	*	0.805696	0.28017		0.00362974	0.00335589	0.00427425	0.00441576	0.00352007	0.00357138	0.0031849	0.00465957	0.00454142	0.00375329	0.000471484	0.00383574	0.000502971	0.00412863	0.000819423	1.02197	0.84607		1.1	0.5383
C_0025	Cytosine	Cytosine	597	HMDB0000630	112.05	N.D.	N.D.	0.0002665	0.0001455	0.0003965	N.D.	N.D.	N.D.	0.000247667	0.0002665	N.A.	0.000271	0.000177484	0.000247667	N.A.	1.01689	N.A.		0.929331	N.A.		N.D.	N.D.	N.D.	N.D.	N.D.	N.D.	N.D.	N.D.	N.D.	N.A.	N.A.	N.A.	N.A.	N.A.	N.A.	N.A.	N.A.		N.A.	N.A.
A_0173	dADP	dADP	188966	HMDB0001508	410.028	0.002785	0.00265138	0.00256695	0.000859297	0.00098813	0.000880177	0.000470536	0.000625696	0.000663065	0.00266778	0.000109948	0.000909201	6.91473e-05	0.000586432	0.000102094	0.340809	7.5181e-05	***	0.219821	1.8631e-05	***	0.00252402	0.00228697	0.00249418	0.000294	0.0003255	0.00048	0.000396	0.0002995	0.000376	0.00243506	0.00012911	0.0003665	9.95477e-05	0.000357167	5.09321e-05	0.15051	4.1573e-05	***	0.146677	0.00032152	***
A_0153	dAMP	dAMP	12599	HMDB0000905	330.061	0.00130933	0.0010272	0.000560157	0.0004855	0.000379	0.0004845	0.000179333	0.000257333	0.000259333	0.000965563	0.000378371	0.000449667	6.12012e-05	0.000232	4.56216e-05	0.465704	0.13873		0.240274	0.076353		0.000578649	0.000627346	0.000501062	N.D.	N.D.	N.D.	N.D.	N.D.	0.000127	0.000569019	6.36904e-05	N.A.	N.A.	0.000127	N.A.	<1	N.A.		0.223191	N.A.
A_0198	dATP	dATP	15993	HMDB0001532	489.993	0.0224263	0.0187738	0.0178228	0.00819656	0.00844356	0.00678538	0.00470376	0.00510583	0.00365128	0.0196743	0.00243025	0.0078085	0.000894611	0.00448696	0.000751122	0.396888	0.0074852	**	0.228062	0.0049517	**	0.0097501	0.00982132	0.00920472	0.00189613	0.00184873	0.00264599	0.00183524	0.0018192	0.00133828	0.00959204	0.000337322	0.00213028	0.000447247	0.00166424	0.000282405	0.222089	3.7549e-05	***	0.173502	8.3438e-06	***
A_0166	dCDP	dCDP	150855	HMDB0001245	386.016	0.00169525	0.00151977	0.00131016	0.0018307	0.00171629	0.00169968	0.000769062	0.000909228	0.000875162	0.0015084	0.000192796	0.00174889	7.13317e-05	0.000851151	7.31032e-05	1.15944	0.15228		0.564275	0.01749	*	0.00157792	0.00136866	0.00138622	0.0004575	0.000839333	0.000934705	0.000606988	0.000763073	0.000608021	0.00144427	0.000116081	0.000743846	0.000252526	0.000659361	8.9819e-05	0.515034	0.025425	*	0.456537	0.001004	**
A_0143	dCMP	dCMP	13945	HMDB0001202	306.049	0.00322677	0.00179353	0.00184214	0.00423547	0.00336966	0.00247973	0.00171093	0.00146142	0.00143409	0.00228748	0.000813812	0.00336162	0.000877896	0.00153548	0.000152557	1.46957	0.19551		0.671254	0.2483		0.00137882	0.0011751	0.0010896	0.000829544	0.00056182	0.00091001	0.000583614	0.0004685	0.000590932	0.00121451	0.000148579	0.000767125	0.000182294	0.000547682	6.86712e-05	0.631635	0.031907	*	0.45095	0.0071697	**
A_0192	dCTP	dCTP	65091	HMDB0000998	465.983	0.0173741	0.0147897	0.0142511	0.0171994	0.0176257	0.0155229	0.00897252	0.00950496	0.00810319	0.0154716	0.00166946	0.0167827	0.0011116	0.00886022	0.0007076	1.08474	0.32945		0.572676	0.010954	*	0.00962039	0.0105749	0.0088956	0.00408877	0.00522819	0.00575658	0.00392334	0.00438512	0.00437163	0.00969698	0.000842279	0.00502451	0.000852354	0.0042267	0.000262803	0.518152	0.0025076	**	0.435878	0.0044817	**
A_0212	Deamido-NAD+	Deamido-NAD	165491	HMDB0001179	663.086	N.D.	N.D.	N.D.	N.D.	N.D.	N.D.	N.D.	0.000109	7.36667e-05	N.A.	N.A.	N.A.	N.A.	9.13333e-05	2.49844e-05	N.A.	N.A.		1<	N.A.		N.D.	N.D.	N.D.	N.D.	N.D.	N.D.	N.D.	N.D.	N.D.	N.A.	N.A.	N.A.	N.A.	N.A.	N.A.	N.A.	N.A.		N.A.	N.A.
A_0072	Decanoic acid	Decanoic acid	2969	HMDB0000511	171.139	0.0234627	0.0240203	0.0208032	0.0223287	0.0251875	0.0241459	0.0148638	0.018942	0.0159376	0.0227621	0.0017192	0.0238874	0.00144682	0.0165811	0.00211391	1.04944	0.43597		0.728455	0.018504	*	0.0218956	0.0233881	0.0252376	0.0219105	0.0225011	0.0217075	0.0238997	0.0199635	0.025636	0.0235071	0.00167417	0.0220397	0.000412285	0.0231664	0.00290651	0.937576	0.26545		0.985506	0.87091
A_0200	dGTP	dGTP	65103	HMDB0001440	505.989	0.00861338	0.0073561	0.00692864	0.010757	0.0100602	0.00913918	0.00572061	0.00505189	0.00477771	0.00763271	0.000875768	0.00998545	0.000811499	0.0051834	0.000485012	1.30825	0.027195	*	0.679104	0.022221	*	0.0029859	0.00359463	0.00347629	0.002412	0.00267932	0.00352836	0.0028313	0.00286973	0.00271541	0.00335227	0.000322755	0.00287323	0.000582895	0.00280548	8.03321e-05	0.857098	0.29833		0.836889	0.091401
C_0023	Diethanolamine	Diethanolamine	8113	HMDB0004437	106.086	0.261107	0.153595	0.140776	0.115576	0.482921	0.0871204	0.0262289	0.11171	0.0679314	0.185159	0.0660839	0.228539	0.22076	0.0686235	0.0427448	1.23428	0.77112		0.370619	0.072633		0.292471	0.183927	0.284559	0.253458	0.0915054	0.342717	0.387338	0.119115	0.264975	0.253652	0.0605136	0.229227	0.127346	0.257143	0.134283	0.903705	0.78461		1.01376	0.97002
A_0051	Dihydroorotic acid	Dihydroorotic acid	439216	HMDB0000528	157.025	0.0079629	0.00720243	0.0077532	0.00675985	0.00866102	0.00812614	0.00284931	0.00376734	0.00446029	0.00763951	0.000392777	0.00784901	0.000980416	0.00369232	0.000808105	1.02742	0.75681		0.483318	0.0053286	**	0.00305737	0.00273887	0.00306026	0.00191909	0.00168769	0.00154709	0.00204798	0.00189277	0.00251677	0.00295217	0.000184729	0.00171796	0.000187837	0.0021525	0.000324864	0.581931	0.0012559	**	0.729127	0.031059	*
A_0013	Dihydrouracil	Dihydrouracil	649	HMDB0000076	113.036	0.00189082	0.00151102	0.00152324	0.00147148	0.00155105	0.00184081	0.000660344	0.000823901	0.000924295	0.00164169	0.000215837	0.00162111	0.000194377	0.000802846	0.000133229	0.987463	0.9083		0.489035	0.0078883	**	0.000705351	0.000499	0.000666357	0.000333	0.0003885	0.0003375	0.0004115	0.000435	0.000426	0.00062357	0.000109628	0.000353	3.08261e-05	0.000424167	1.18568e-05	0.566096	0.042088	*	0.680223	0.086028
A_0069	Dihydroxyacetone phosphate	DHAP	668	HMDB0001473	168.991	0.0039733	0.00506691	0.00322173	0.00547448	0.005354	0.00386628	0.00258472	0.00295021	0.00210731	0.00408731	0.000927857	0.00489825	0.000895744	0.00254741	0.000422684	1.1984	0.3374		0.623249	0.085273		0.00206185	0.00214589	0.0018203	0.00290387	0.00128458	0.00265042	0.00280338	0.00273044	0.00176757	0.00200935	0.000169025	0.00227962	0.000871002	0.0024338	0.00057812	1.13451	0.64718		1.21124	0.33094
A_0123	Dodecanedioic acid	Dodecanedioic acid	12736	HMDB0000623	229.145	0.00303837	0.00282862	0.00312335	0.00399067	0.00271814	0.00280949	0.00184927	0.0017672	0.00186983	0.00299678	0.000151701	0.00317277	0.000709797	0.00182876	5.42988e-05	1.05872	0.71229		0.610242	0.0025178	**	0.0023478	0.00267196	0.00267773	0.00328643	0.00324968	0.00273841	0.00239982	0.00260873	0.00313458	0.00256583	0.000188844	0.00309151	0.00030634	0.00271438	0.000378603	1.20488	0.077179		1.0579	0.58689
C_0097	Dopamine Octopamine	Dopamine Octopamine	681 440266	HMDB0000073 HMDB0004825	154.086	0.00255551	0.00192912	0.00276345	0.004104	0.00379671	0.0018243	0.00231718	0.00175169	0.00178067	0.00241603	0.000434301	0.00324167	0.00123706	0.00194985	0.000318446	1.34174	0.36972		0.807047	0.2144		0.00300573	0.00201313	0.0018413	0.00221035	0.00211027	0.001913	0.00169176	0.00168823	0.00171094	0.00228672	0.000628577	0.00207787	0.000151302	0.00169698	1.22227e-05	0.908669	0.62693		0.7421	0.24562
A_0169	dTDP	dTDP	164628	HMDB0001274	401.016	0.00366115	0.00326433	0.00299038	0.00420385	0.00539961	0.00513413	0.00213843	0.00287481	0.00298439	0.00330529	0.000337257	0.00491253	0.000627926	0.00266588	0.000460057	1.48626	0.028669	*	0.806549	0.13057		0.00267342	0.00282998	0.00283922	0.00527843	0.0040698	0.00600564	0.00427477	0.00491179	0.00517656	0.00278087	9.31751e-05	0.00511796	0.000977847	0.0047877	0.000463522	1.84041	0.052507		1.72166	0.014486	*
A_0204	dTDP-glucose	TDP-Glc	443210	HMDB0001328	563.069	0.0482835	0.0469502	0.0485231	0.0648572	0.0659071	0.0616241	0.0357709	0.042253	0.0361742	0.0479189	0.000847459	0.0641295	0.0022323	0.038066	0.00363163	1.33829	0.002675	**	0.794384	0.03658	*	0.0238484	0.0278473	0.0248726	0.0257799	0.0266898	0.0300239	0.0241465	0.0251965	0.0226766	0.0255228	0.00207724	0.0274978	0.00223441	0.0240065	0.00126576	1.07738	0.32523		0.940592	0.35271
A_0147	dTMP	dTMP	9700	HMDB0001227	321.049	0.00271623	0.00235308	0.00223883	0.00248581	0.0024395	0.00259118	0.00129558	0.00143338	0.00141299	0.00243605	0.000249277	0.0025055	7.77343e-05	0.00138065	7.43739e-05	1.02851	0.6837		0.566759	0.012515	*	0.00139213	0.00127706	0.00130157	0.00212273	0.00253188	0.00244171	0.00233156	0.00220378	0.00214886	0.00132359	6.06146e-05	0.00236544	0.000214976	0.00222807	9.37397e-05	1.78714	0.0095793	**	1.68335	0.00038052	***
A_0194	dTTP	dTTP	64968	HMDB0001342	480.982	0.0350969	0.029808	0.0293616	0.0471678	0.0481368	0.0397935	0.0251093	0.0247766	0.0240884	0.0314222	0.00319023	0.0450327	0.00456312	0.0246581	0.000520654	1.43315	0.016846	*	0.784734	0.06327		0.0152013	0.0165293	0.0139974	0.0287107	0.0318263	0.0359282	0.0253394	0.0265025	0.0277922	0.0152427	0.00126647	0.0321551	0.00361997	0.0265447	0.00122695	2.10954	0.0087601	**	1.74147	0.00037658	***
A_0144	dUMP	dUMP	65063	HMDB0001409	307.034	0.00158128	0.00129605	0.00116156	0.00127267	0.00111875	0.00161974	0.000328667	0.000584373	0.000470952	0.0013463	0.000214322	0.00133705	0.000256628	0.000461331	0.000128125	0.993133	0.96417		0.342666	0.0067485	**	0.000468	0.0003525	0.0004965	N.D.	N.D.	N.D.	N.D.	N.D.	N.D.	0.000439	7.62545e-05	N.A.	N.A.	N.A.	N.A.	<1	N.A.		<1	N.A.
A_0106	Erythrose 4-phosphate	E4P	122357	HMDB0001321	199.001	0.00331076	0.00330782	0.00386934	0.00316457	0.0037795	0.0040439	0.00179966	0.00225095	0.00232508	0.00349598	0.00032335	0.00366266	0.00045116	0.00212523	0.000284379	1.04768	0.6331		0.607907	0.0055361	**	N.D.	N.D.	N.D.	N.D.	N.D.	N.D.	N.D.	N.D.	N.D.	N.A.	N.A.	N.A.	N.A.	N.A.	N.A.	N.A.	N.A.		N.A.	N.A.
C_0002	Ethanolamine	Ethanolamine	700	HMDB0000149	62.0601	N.D.	N.D.	N.D.	N.D.	N.D.	N.D.	N.D.	N.D.	N.D.	N.A.	N.A.	N.A.	N.A.	N.A.	N.A.	N.A.	N.A.		N.A.	N.A.		N.D.	N.D.	N.D.	N.D.	N.D.	N.D.	N.D.	N.D.	N.D.	N.A.	N.A.	N.A.	N.A.	N.A.	N.A.	N.A.	N.A.		N.A.	N.A.
A_0038	Ethanolamine phosphate	EAP	1015	HMDB0000224	140.012	0.0191786	0.0169921	0.0148584	0.0240771	0.0205179	0.0215099	0.0199319	0.0208266	0.0206889	0.0170097	0.00216019	0.022035	0.00183676	0.0204825	0.000481729	1.29544	0.038589	*	1.20416	0.10202		0.120379	0.102712	0.0971394	0.0948096	0.103352	0.104714	0.096985	0.106982	0.115929	0.106744	0.0121331	0.100958	0.00536849	0.106632	0.00947703	0.945803	0.50944		0.998956	0.99063
A_0168	FAD_divalent	FAD	643975		391.571	0.00770877	0.00694233	0.00767105	0.00981065	0.0100971	0.00873947	0.00576975	0.0069764	0.00564047	0.00744072	0.000432025	0.00954908	0.000715622	0.00612888	0.000736817	1.28336	0.018332	*	0.823694	0.070582		0.00391249	0.0041846	0.00306251	0.00346235	0.00354166	0.00399562	0.00321975	0.00409552	0.00396237	0.00371987	0.00058532	0.00366654	0.000287737	0.00375921	0.000471906	0.985665	0.89661		1.01058	0.93232
A_0189	FMN	FMN	643976	HMDB0001520	455.097	0.000385	N.D.	0.000471	0.000534476	N.D.	0.000823484	N.D.	0.000275333	0.000488626	0.000428	6.08112e-05	0.00067898	0.00020436	0.00038198	0.000150821	1.5864	0.31587		0.892476	0.74424		N.D.	N.D.	N.D.	N.D.	N.D.	N.D.	0.0003555	N.D.	N.D.	N.A.	N.A.	N.A.	N.A.	0.0003555	N.A.	N.A.	N.A.		1<	N.A.
C_0219	Folic acid	Folic acid	6037	HMDB0000121	442.147	0.00287954	0.00389882	0.00152934	0.00429616	0.00222728	0.00147867	0.00221529	0.00192426	0.00113868	0.00276923	0.00118858	0.00266737	0.00145939	0.00175941	0.000556919	0.963215	0.93		0.635342	0.27958		0.00219992	0.00180621	0.00219498	0.00231746	0.00210778	0.00207425	0.00295998	0.00150712	0.00192785	0.00206704	0.000225896	0.0021665	0.000131808	0.00213165	0.000747564	1.04812	0.55417		1.03126	0.89736
A_0077	Formiminoglutamic acid	Formiminoglutamic acid	439233	HMDB0000854	173.057	N.D.	N.D.	N.D.	0.000115	N.D.	N.D.	9.4e-05	N.D.	N.D.	N.A.	N.A.	0.000115	N.A.	9.4e-05	N.A.	1<	N.A.		1<	N.A.		N.D.	N.D.	N.D.	N.D.	N.D.	N.D.	N.D.	N.D.	N.D.	N.A.	N.A.	N.A.	N.A.	N.A.	N.A.	N.A.	N.A.		N.A.	N.A.
A_0059	Formylanthranilic acid	Formylanthranilate	101399	HMDB0004089	164.035	N.D.	N.D.	N.D.	N.D.	N.D.	N.D.	N.D.	N.D.	N.D.	N.A.	N.A.	N.A.	N.A.	N.A.	N.A.	N.A.	N.A.		N.A.	N.A.		N.D.	0.000189	0.0001555	N.D.	N.D.	N.D.	N.D.	0.000164	0.000143	0.00017225	2.36881e-05	N.A.	N.A.	0.0001535	1.48492e-05	<1	N.A.		0.891147	0.45883
A_0155	Fructose 1,6-diphosphate	F1,6P	172313	HMDB0001058	338.989	0.0691719	0.0629373	0.0523677	0.0784634	0.0759051	0.0619079	0.0586837	0.0601369	0.0474481	0.0614923	0.00849479	0.0720921	0.00891206	0.0554229	0.0069445	1.17238	0.21034		0.901298	0.39425		0.0131276	0.0142783	0.0116409	0.0148933	0.0134622	0.0201846	0.0149824	0.0164576	0.0130868	0.0130156	0.00132226	0.0161801	0.00354109	0.0148423	0.00168977	1.24313	0.25807		1.14035	0.21831
A_0131	Fructose 6-phosphate	F6P	603	HMDB0000124	259.022	0.00766281	0.00772656	0.00575794	0.00807267	0.00846807	0.00829296	0.00505655	0.00852705	0.00555738	0.0070491	0.00111864	0.0082779	0.000198125	0.00638032	0.00187591	1.17432	0.19433		0.905125	0.62986		0.0046699	0.00318437	0.00351368	0.00402175	0.00388838	0.00517893	0.00455505	0.00509295	0.00452162	0.00378932	0.000780177	0.00436302	0.000709737	0.00472321	0.000320643	1.1514	0.3999		1.24645	0.16274
A_0014	Fumaric acid	Fumaric acid	444972	HMDB0000134	115.004	0.026024	0.0284026	0.0248077	0.0291794	0.031803	0.0295982	0.0150002	0.0178061	0.0160425	0.0264114	0.00182849	0.0301935	0.00140951	0.0162829	0.00141836	1.1432	0.050555		0.616511	0.0020577	**	0.0169041	0.018379	0.0198802	0.0202446	0.0192579	0.0231159	0.0161295	0.0169386	0.018696	0.0183878	0.00148809	0.0208728	0.00200425	0.0172547	0.00131215	1.13514	0.16572		0.938379	0.37938
C_0017	GABA	GABA	119	HMDB0000112	104.071	0.385179	0.362188	0.306093	0.456498	0.540583	0.464441	0.280682	0.298407	0.25493	0.351153	0.0406817	0.487174	0.0464233	0.278006	0.0218617	1.38735	0.019433	*	0.791695	0.069436		0.770312	0.817792	0.817898	0.895177	0.869769	0.924744	0.983826	0.947279	0.892546	0.802001	0.0274431	0.896563	0.0275141	0.941217	0.0459407	1.11791	0.013535	*	1.17359	0.01699	*
A_0185	GDP	GDP	8977	HMDB0001201	442.017	0.143211	0.1396	0.134488	0.162736	0.18119	0.180969	0.102672	0.121566	0.123785	0.1391	0.00438298	0.174965	0.0105913	0.116008	0.0116024	1.25784	0.01662	*	0.833989	0.060399		0.0699218	0.0711991	0.0719696	0.070192	0.0692635	0.0837733	0.0712671	0.0747739	0.0766557	0.0710302	0.0010343	0.0744096	0.00812252	0.0742322	0.0027348	1.04758	0.54684		1.04508	0.16968
A_0208	GDP-mannose GDP-galactose GDP-glucose	GDP-Man GDP-galactose GDP-glucose	18396 439695 46173703	HMDB0001163 HMDB0003351	604.07	0.0167206	0.0147375	0.0145464	0.0199853	0.0186412	0.0189851	0.013118	0.0133717	0.0124016	0.0153348	0.00120389	0.0192039	0.000698251	0.0129638	0.000503126	1.25231	0.014595	*	0.845381	0.059895		0.00805945	0.0071545	0.00651771	0.00575375	0.00776793	0.00965351	0.00725924	0.00770075	0.00812109	0.00724388	0.000774746	0.00772507	0.00195023	0.00769369	0.000430971	1.06643	0.72139		1.0621	0.44177
C_0087	Gln	Gln	738	HMDB0000641,HMDB0003423	147.076	13.5932	13.4027	10.3876	12.5932	12.0567	12.1445	9.12798	10.0723	8.80493	12.4611	1.7983	12.2648	0.287747	9.33506	0.658556	0.984245	0.86836		0.749134	0.080946		7.8717	7.93039	7.89902	7.17021	7.34927	6.62532	7.84424	7.6047	7.82825	7.90037	0.0293709	7.04827	0.377065	7.75907	0.133922	0.892144	0.05868		0.982114	0.20502
C_0089	Glu	Glu	611	HMDB0000148,HMDB0003339	148.06	41.7137	42.3586	35.0724	43.3663	41.5646	37.7249	27.7452	31.8536	28.5479	39.7149	4.03339	40.8853	2.88143	29.3822	2.17757	1.02947	0.70559		0.739829	0.028534	*	11.8423	11.8981	11.9986	9.7448	10.8361	10.4524	13.0858	13.4721	13.1264	11.913	0.0792148	10.3444	0.553609	13.2281	0.212279	0.86833	0.03678	*	1.11039	0.0040845	**
C_0188	Glu-Glu	Glu-Glu	439500		277.103	0.0124039	0.011221	0.00862622	0.0128341	0.013713	0.0126544	0.00842041	0.011253	0.00820967	0.0107504	0.00193232	0.0130672	0.000566466	0.00929437	0.00169952	1.21551	0.16558		0.864563	0.38342		0.0090886	0.00905648	0.00862695	0.00788812	0.00790008	0.00943672	0.00682675	0.00892319	0.00896267	0.00892401	0.00025776	0.0084083	0.000890652	0.00823753	0.00122194	0.942211	0.42432		0.923076	0.43442
A_0112	Glucaric acid	Glucaric acid	33037	HMDB0000663	209.03	N.D.	0.0001085	0.0001015	N.D.	N.D.	0.0004045	N.D.	N.D.	N.D.	0.000105	4.94975e-06	0.0004045	N.A.	N.A.	N.A.	3.85238	N.A.		<1	N.A.		N.D.	N.D.	N.D.	N.D.	0.000199	N.D.	N.D.	N.D.	N.D.	N.A.	N.A.	0.000199	N.A.	N.A.	N.A.	1<	N.A.		N.A.	N.A.
A_0105	Gluconic acid	Gluconic acid	10690	HMDB0000625	195.051	0.0537691	0.0481492	0.045607	0.0507999	0.0574967	0.0586365	0.0384216	0.0356685	0.0309669	0.0491751	0.00417664	0.0556444	0.00423396	0.035019	0.00376953	1.13156	0.13267		0.71213	0.012361	*	0.0141943	0.0130947	0.0116479	0.0135045	0.0176829	0.0120966	0.0149683	0.0161811	0.0161107	0.012979	0.00127715	0.014428	0.00290538	0.0157534	0.000680824	1.11164	0.49167		1.21376	0.043929	*
C_0123	Gluconolactone	1,5-Gluconolactone	7027	HMDB0000150	179.055	N.D.	N.D.	N.D.	0.0235257	N.D.	N.D.	0.0202136	N.D.	0.00907651	N.A.	N.A.	0.0235257	N.A.	0.0146451	0.00787513	1<	N.A.		1<	N.A.		N.D.	N.D.	N.D.	N.D.	N.D.	N.D.	N.D.	N.D.	N.D.	N.A.	N.A.	N.A.	N.A.	N.A.	N.A.	N.A.	N.A.		N.A.	N.A.
C_0125	Glucosamine Galactosamine	Glucosamine Galactosamine	439213 24154	HMDB0001514	180.087	N.D.	N.D.	N.D.	N.D.	N.D.	N.D.	N.D.	N.D.	N.D.	N.A.	N.A.	N.A.	N.A.	N.A.	N.A.	N.A.	N.A.		N.A.	N.A.		N.D.	N.D.	N.D.	N.D.	N.D.	N.D.	N.D.	N.D.	N.D.	N.A.	N.A.	N.A.	N.A.	N.A.	N.A.	N.A.	N.A.		N.A.	N.A.
A_0132	Glucose 1-phosphate	G1P	65533	HMDB0001586	259.022	0.0254592	0.0232205	0.0206909	0.028115	0.0282432	0.02394	0.017139	0.0174528	0.0153746	0.0231235	0.00238565	0.0267661	0.00244832	0.0166554	0.00112031	1.15753	0.13874		0.720281	0.026579	*	0.00747161	0.00656588	0.00707022	0.00697785	0.00727134	0.00781036	0.00825334	0.00658133	0.00693368	0.0070359	0.000453838	0.00735318	0.000422249	0.00725612	0.000881406	1.04509	0.42566		1.0313	0.72616
A_0130	Glucose 6-phosphate	G6P	5958	HMDB0001401	259.022	0.0430717	0.0529643	0.0385939	0.0601914	0.0584245	0.0530182	0.0363223	0.0478564	0.0350323	0.0448767	0.00735327	0.0572114	0.00373726	0.039737	0.00706111	1.27486	0.08194		0.885471	0.43191		0.0159862	0.014953	0.0161074	0.0197833	0.0149473	0.0220039	0.0191154	0.0215184	0.0180046	0.0156822	0.000634408	0.0189115	0.00360814	0.0195462	0.00179605	1.20592	0.25933		1.24639	0.052183
A_0104	Glucuronic acid-1 Galacturonic acid-1	Glucuronic acid Galacturonic acid	94715 439215	HMDB0000127 HMDB0002545	193.035	0.00143515	0.00131	0.000948056	0.00129251	0.00130149	0.00141622	0.00100815	0.000996689	0.00100924	0.00123107	0.000252958	0.00133674	6.89742e-05	0.00100469	6.95204e-06	1.08584	0.54912		0.816113	0.26121		0.0013067	0.00113947	0.00101218	0.00113774	0.00133864	0.00144278	0.00161577	0.00143528	0.00139586	0.00115278	0.000147709	0.00130639	0.000155058	0.0014823	0.000117256	1.13325	0.28211		1.28585	0.041534	*
A_0103	Glucuronic acid-2 Galacturonic acid-2	Glucuronic acid Galacturonic acid	94715 439215	HMDB0000127 HMDB0002545	193.035	0.000337	0.0004225	0.000364	0.000793275	0.000529078	0.0004915	0.00032	0.000276333	0.0002	0.0003745	4.37064e-05	0.000604618	0.000164459	0.000265444	6.07365e-05	1.61447	0.12828		0.708797	0.071303		N.D.	0.000126	N.D.	N.D.	0.0001765	N.D.	N.D.	N.D.	N.D.	0.000126	N.A.	0.0001765	N.A.	N.A.	N.A.	1.40079	N.A.		<1	N.A.
A_0102	Glucuronic acid-3 Galacturonic acid-3	Glucuronic acid Galacturonic acid	94715 439215	HMDB0000127 HMDB0002545	193.035	0.00108193	0.00101815	0.000633689	0.000939876	0.00100661	0.00112143	0.000676681	0.000329667	0.000323333	0.000911257	0.000242487	0.00102264	9.1833e-05	0.000443227	0.000202202	1.12223	0.51915		0.486391	0.064103		0.000883073	0.000735309	0.0004635	0.000900284	0.00125817	0.000517478	0.000668628	0.000727925	0.000668975	0.000693961	0.000212821	0.000891979	0.000370418	0.000688509	3.41356e-05	1.28535	0.47756		0.992144	0.96886
A_0030	Glutaric acid	Glutaric acid	743	HMDB0000661	131.035	N.D.	N.D.	N.D.	N.D.	N.D.	N.D.	N.D.	N.D.	N.D.	N.A.	N.A.	N.A.	N.A.	N.A.	N.A.	N.A.	N.A.		N.A.	N.A.		N.D.	N.D.	N.D.	N.D.	N.D.	N.D.	N.D.	N.D.	N.D.	N.A.	N.A.	N.A.	N.A.	N.A.	N.A.	N.A.	N.A.		N.A.	N.A.
A_0184	Glutaryl CoA_divalent	Glutaryl-CoA	3081383		439.567	N.D.	N.D.	N.D.	N.D.	N.D.	N.D.	N.D.	N.D.	N.D.	N.A.	N.A.	N.A.	N.A.	N.A.	N.A.	N.A.	N.A.		N.A.	N.A.		N.D.	N.D.	N.D.	N.D.	N.D.	N.D.	N.D.	N.D.	N.D.	N.A.	N.A.	N.A.	N.A.	N.A.	N.A.	N.A.	N.A.		N.A.	N.A.
C_0202	Glutathione (GSH)	GSH	124886	HMDB0000125	308.091	24.0451	22.5019	19.3149	27.0825	29.491	24.4818	18.4898	19.5157	18.9011	21.954	2.41222	27.0184	2.50519	18.9689	0.516291	1.23069	0.065286		0.864029	0.16028		12.5888	13.8193	9.43123	0.0837048	13.6926	14.6988	12.1061	14.2052	16.2761	11.9464	2.26346	9.49169	8.16307	14.1958	2.08501	0.794519	0.65961		1.18828	0.27466
C_0201	Glutathione (GSSG)_divalent	GSSG	65359		307.083	12.9724	12.7122	7.93478	13.5813	10.4376	10.1758	6.35182	7.73373	5.172	11.2065	2.83634	11.3983	1.89511	6.41918	1.28219	1.01712	0.92775		0.572811	0.082358		8.21143	7.78598	12.4581	20.8776	9.09877	6.45155	12.382	13.0795	8.98833	9.48516	2.58339	12.1427	7.67965	11.4833	2.18864	1.28017	0.61784		1.21066	0.36595
C_0004	Gly	Gly	750	HMDB0000123	76.0393	4.47073	4.52257	4.01436	5.03534	5.23805	5.0921	3.36197	3.53266	3.2481	4.33589	0.279657	5.12183	0.104572	3.38091	0.143223	1.18127	0.027892	*	0.77975	0.013565	*	3.34969	3.49723	3.49532	3.22246	3.41228	3.0327	3.46617	3.99821	3.38734	3.44741	0.0846385	3.22248	0.189787	3.61724	0.332279	0.934754	0.16526		1.04926	0.47229
C_0139	Gly-Asp	Gly-Asp	97363		191.066	0.0806472	0.0886737	0.0772497	0.105041	0.106953	0.0895709	0.0582788	0.0667118	0.0454124	0.0821902	0.00586625	0.100522	0.00953189	0.056801	0.0107264	1.22304	0.058347		0.691092	0.034953	*	0.0244594	0.0230823	0.0241587	0.0208044	0.0245948	0.0213206	0.0221665	0.0253968	0.0193567	0.0239001	0.000724	0.02224	0.00205561	0.0223067	0.00302249	0.930537	0.29529		0.933328	0.45982
C_0063	Gly-Gly	Gly-Gly	11163	HMDB0011733	133.061	0.013775	0.0149092	0.0122523	0.016994	0.0182555	0.0170901	0.0104648	0.0107634	0.00987141	0.0136455	0.00133316	0.0174465	0.000702248	0.0103665	0.000454037	1.27856	0.021716	*	0.759704	0.039494	*	0.00761724	0.00673471	0.00710101	0.00601886	0.00760715	0.00679649	0.00665996	0.00730894	0.00573244	0.00715099	0.000443382	0.0068075	0.000794202	0.00656712	0.000792341	0.951967	0.55786		0.918351	0.34327
C_0132	Gly-Leu	Gly-Leu			189.123	0.00205592	0.00104227	0.00082876	0.00261886	0.00182642	0.00128662	0.00114858	0.0016607	0.000747911	0.00130898	0.000655617	0.00191063	0.000670097	0.00118573	0.000457529	1.45963	0.32865		0.905841	0.80414		0.00121163	0.000634729	0.00105525	0.00093475	0.0004125	0.000593856	0.000766566	0.000416	0.00091023	0.000967201	0.000298357	0.000647036	0.000265155	0.000697599	0.000254231	0.668978	0.23801		0.721255	0.30093
A_0068	Glyceraldehyde 3-phosphate	GAP	729	HMDB0001112	168.991	0.000316	0.000553581	0.0003255	0.000128	0.0001645	0.000303	0.000219	0.000314	0.000318	0.00039836	0.000134509	0.0001985	9.23214e-05	0.000283667	5.60387e-05	0.498292	0.11003		0.712085	0.27621		N.D.	N.D.	N.D.	0.0001845	N.D.	N.D.	N.D.	N.D.	0.0001435	N.A.	N.A.	0.0001845	N.A.	0.0001435	N.A.	1<	N.A.		1<	N.A.
A_0010	Glyceric acid	Glyceric acid	439194	HMDB0000139,HMDB0006372	105.019	0.00351643	0.0038795	0.00314436	0.00336922	0.00320578	0.00418472	0.00239651	0.00254325	N.D.	0.00351343	0.000367577	0.00358657	0.000524415	0.00246988	0.000103764	1.02082	0.85389		0.702984	0.02927	*	0.00413307	0.00314651	0.00370182	0.00348272	0.00440642	0.00358199	0.00384898	0.00397877	0.00383197	0.00366047	0.00049458	0.00382371	0.00050708	0.00388657	8.0296e-05	1.0446	0.71018		1.06177	0.51272
C_0012	Glycerol	Glycerol	753	HMDB0000131	93.0545	1.96417	3.22762	3.39931	2.3542	3.87005	4.23838	2.82652	2.55226	2.11438	2.8637	0.783729	3.48755	0.998631	2.49772	0.359191	1.21785	0.44515		0.872201	0.51882		6.1721	6.23328	5.38448	5.81279	6.03419	7.2674	7.25344	6.2589	7.54999	5.92996	0.473383	6.37146	0.783761	7.02078	0.676261	1.07445	0.45997		1.18395	0.091744
A_0071	Glycerol 2-phosphate	Glycerol 2-phosphate	2526		171.006	0.000537596	0.000358	N.D.	0.000427	0.0002615	0.000527067	0.000352852	0.000244	0.000239333	0.000447798	0.000126994	0.000405189	0.00013412	0.000278728	6.42351e-05	0.904847	0.74875		0.622442	0.27998		0.0002665	N.D.	N.D.	0.0001565	N.D.	0.000206	N.D.	0.000303	0.0002725	0.0002665	N.A.	0.00018125	3.50018e-05	0.00028775	2.15668e-05	0.680113	N.A.		1.07974	N.A.
A_0070	Glycerol 3-phosphate	G3P	439162	HMDB0000126	171.006	0.0158351	0.013007	0.0137863	0.0160179	0.0158038	0.0148812	0.010301	0.00968098	0.00953834	0.0142095	0.00146075	0.0155676	0.000604018	0.00984012	0.00040549	1.09558	0.24434		0.692505	0.028088	*	0.00697277	0.00661875	0.00672147	0.00673667	0.00681095	0.00722894	0.00672661	0.0067638	0.00841161	0.006771	0.000182132	0.00692552	0.000265379	0.00730067	0.000962276	1.02282	0.45803		1.07823	0.44205
C_0182	Glycerophosphocholine	GPCho	439285	HMDB0000086	258.11	6.57864	6.77793	4.5383	4.82244	4.94388	4.57718	4.02185	4.619	4.03689	5.96496	1.23953	4.78116	0.186804	4.22591	0.340507	0.801542	0.23816		0.708457	0.12726		7.1156	7.02485	7.57761	5.60934	5.93272	5.45234	6.77181	7.512	7.18186	7.23935	0.296436	5.6648	0.244942	7.15522	0.37081	0.782501	0.0023786	**	0.988379	0.7749
A_0191	Glycocholic acid	Glycocholic acid	10140	HMDB0000138	464.302	N.D.	N.D.	8.8e-05	N.D.	N.D.	N.D.	0.000121	N.D.	N.D.	8.8e-05	N.A.	N.A.	N.A.	0.000121	N.A.	<1	N.A.		1.375	N.A.		8.95e-05	N.D.	N.D.	N.D.	9.5e-05	N.D.	N.D.	N.D.	N.D.	8.95e-05	N.A.	9.5e-05	N.A.	N.A.	N.A.	1.06145	N.A.		<1	N.A.
A_0160	GMP	GMP	6804	HMDB0001397	362.051	0.042491	0.0382328	0.0346742	0.0413389	0.0440768	0.041702	0.0272266	0.0289073	0.0289154	0.038466	0.00391359	0.0423726	0.00148699	0.0283498	0.000972733	1.10156	0.2195		0.737009	0.039701	*	0.0130594	0.0128658	0.0127407	0.0139854	0.0118767	0.0137541	0.0126494	0.0135154	0.0134958	0.0128886	0.000160577	0.0132054	0.00115645	0.0132202	0.000494386	1.02458	0.68311		1.02573	0.36696
A_0202	GTP	GTP	6830	HMDB0001273	521.984	0.923225	0.761268	0.749901	1.05255	1.02608	0.946497	0.678557	0.677096	0.629167	0.811465	0.0969541	1.00838	0.0551986	0.661607	0.028103	1.24266	0.051218		0.815324	0.1061		0.260441	0.296632	0.260999	0.267354	0.286535	0.329464	0.289627	0.281381	0.272502	0.272691	0.0207358	0.294451	0.0318026	0.28117	0.00856424	1.0798	0.38543		1.0311	0.56479
C_0032	Guanidoacetic acid	Guanidoacetic acid	763	HMDB0000128	118.061	0.652428	0.674419	0.559584	0.663194	0.695721	0.635882	0.251085	0.319958	0.269629	0.62881	0.060952	0.664933	0.0299575	0.280224	0.0356379	1.05745	0.42671		0.445641	0.0025385	**	0.000901718	0.00117896	0.0003875	0.000866728	0.000722896	0.00074323	0.000834172	N.D.	N.D.	0.000822726	0.000401599	0.000777618	7.78385e-05	0.000834172	N.A.	0.945172	0.86506		1.01391	N.A.
C_0095	Guanine	Guanine	764	HMDB0000132	152.057	0.00149506	0.00138293	0.00101413	0.0013825	0.00101012	0.000823556	0.00143152	0.000929094	0.000608378	0.00129737	0.000251624	0.00107206	0.000284572	0.000989665	0.000414902	0.826329	0.36312		0.762822	0.34574		0.00219572	0.00269074	0.00268954	0.00398833	0.00349016	0.00303839	0.00293683	0.00323382	0.00245081	0.00252534	0.000285454	0.00350563	0.00047516	0.00287382	0.000395292	1.38818	0.048845	*	1.138	0.28959
C_0191	Guanosine	Guanosine	6802	HMDB0000133	284.099	0.00208841	0.00155893	0.00177065	0.00243909	0.00262571	0.00186888	0.00174324	0.00250638	0.00180832	0.001806	0.000266505	0.00231123	0.000394282	0.00201931	0.00042306	1.27975	0.14967		1.11812	0.50804		N.D.	0.000540242	0.000687669	0.000839519	0.00082755	0.000776936	0.000605571	0.000677362	N.D.	0.000613956	0.000104246	0.000814668	3.32207e-05	0.000641467	5.07643e-05	1.32692	0.20591		1.04481	0.77935
C_0122	Gulonolactone	Gulonolactone	439373	HMDB0003466	179.055	0.187055	0.173232	0.157115	0.0981568	0.17236	0.16787	0.104852	0.107877	0.104524	0.172467	0.0149844	0.146129	0.0416058	0.105751	0.00184865	0.847284	0.39124		0.613165	0.015286	*	0.136476	0.153879	0.155939	0.138062	0.168237	0.115271	0.171098	0.191651	0.197347	0.148764	0.010692	0.140523	0.0265689	0.186699	0.0138075	0.944603	0.65684		1.255	0.022016	*
A_0028	Heptanoic acid	Heptanoic acid	8094	HMDB0000666	129.092	0.008841	0.0070374	0.0068575	0.0095512	0.00965946	0.00713737	0.00521813	0.00438469	0.00512454	0.00757863	0.00109694	0.00878268	0.00142591	0.00490912	0.000456575	1.15887	0.31476		0.647758	0.036937	*	0.00659969	0.00714985	0.00788606	0.00829979	0.00738248	0.0080516	0.00771978	0.00730215	0.00889206	0.00721187	0.000645421	0.00791129	0.000474476	0.00797133	0.000824264	1.09698	0.21116		1.10531	0.28093
C_0079	Hexamine	Hexamine	4101		141.113	0.0015589	0.000986785	0.000676001	0.00134533	0.00123336	0.000875429	0.000793781	0.00095807	0.00068682	0.00107389	0.000447849	0.00115137	0.000245445	0.00081289	0.000136631	1.07215	0.80922		0.756955	0.42223		0.000872081	0.00136295	0.00158576	0.00119892	0.00140343	0.00110527	0.00131111	0.00167136	0.000803144	0.0012736	0.000365132	0.00123587	0.000152477	0.00126187	0.000436197	0.970382	0.88052		0.990794	0.97328
A_0017	Hexanoic acid	Hexanoic acid	8892	HMDB0000535	115.076	0.00973529	0.00860038	0.0101119	0.00940005	0.00981167	0.00980503	0.0056352	0.00628994	0.00574797	0.00948251	0.000786807	0.00967225	0.000235752	0.00589104	0.000350028	1.02001	0.72249		0.621253	0.0071755	**	0.00851927	0.00931579	0.0092262	0.0103057	0.00866861	0.00871826	0.00909861	0.00668771	0.0107173	0.00902042	0.000436311	0.00923087	0.000931203	0.00883455	0.00202774	1.02333	0.74768		0.979394	0.88982
A_0085	Hippuric acid	Hippuric acid	464	HMDB0000714	178.051	0.00249057	0.00243458	0.00166399	0.00297161	0.00164072	0.00159211	0.00210702	0.00161343	0.000966833	0.00219638	0.000461913	0.00206815	0.000782796	0.00156242	0.0005718	0.941616	0.82161		0.711364	0.21258		0.00205772	0.00236104	0.00185535	0.00213927	0.00218584	0.00197104	0.00192676	0.00133797	0.0015895	0.00209137	0.000254519	0.00209872	0.000112995	0.00161808	0.000295435	1.00351	0.96666		0.773692	0.10491
C_0098	His	His	773	HMDB0000177	156.077	1.181	1.32513	0.974724	1.36608	1.25196	1.06162	0.944795	0.947979	0.7465	1.16028	0.176117	1.22655	0.153812	0.879758	0.115416	1.05712	0.64966		0.758228	0.09278		1.06103	0.979406	1.06374	0.910875	1.01821	0.891658	1.05684	0.962561	0.905505	1.03472	0.0479262	0.940249	0.0681997	0.974969	0.0764268	0.908695	0.12922		0.942249	0.32628
C_0192	His-Glu	His-Glu	7010583		285.119	0.00132093	0.00198192	0.00107633	0.00250786	0.00243351	0.00223141	0.00117646	0.0016225	0.0013111	0.00145973	0.000468478	0.00239093	0.00014306	0.00137002	0.000228782	1.63793	0.064331		0.938545	0.78574		0.00170846	0.0019002	0.00155978	0.00184452	0.00186718	0.00206092	0.00190089	0.00204185	0.00136017	0.00172281	0.000170661	0.00192421	0.000118937	0.00176764	0.000359845	1.1169	0.17736		1.02602	0.85847
A_0188	HMG CoA_divalent	HMG-CoA	445127		454.572	0.00102424	0.000973507	0.00101382	0.00114508	0.00189563	0.000911379	0.000828235	0.000835664	0.00105521	0.00100385	2.6792e-05	0.00131736	0.000514249	0.000906368	0.000128951	1.31231	0.40172		0.90289	0.3196		0.00244627	0.00421094	0.00266523	0.00245926	0.00299722	0.00477552	0.00248856	0.0024028	0.00263225	0.00310748	0.000961872	0.00341067	0.00121222	0.00250787	0.000115941	1.09757	0.75225		0.807043	0.39322
C_0135	Homoarginine	Homoarginine	9085	HMDB0000670	189.135	0.0172642	0.0150529	0.0118058	0.0160203	0.0149112	0.0133448	0.0119543	0.0124025	0.0102128	0.0147076	0.00274551	0.0147588	0.00134429	0.0115232	0.00115673	1.00348	0.97876		0.783484	0.17178		0.00988413	0.0106799	0.00961424	0.0093663	0.00795379	0.00916683	0.00936346	0.00743234	0.00700287	0.0100594	0.000554058	0.00882897	0.000764466	0.00793289	0.00125738	0.87768	0.093415		0.788602	0.082402
C_0169	Homocarnosine	Homocarnosine	10243361	HMDB0000745	241.13	0.000559721	0.0004225	N.D.	0.00053348	N.D.	N.D.	0.000322333	0.000323	N.D.	0.000491111	9.70303e-05	0.00053348	N.A.	0.000322667	4.71405e-07	1.08627	N.A.		0.657014	0.24624		N.D.	0.000623261	N.D.	0.000383	0.000568681	0.00079391	0.000540068	0.000402	N.D.	0.000623261	N.A.	0.000581864	0.000205772	0.000471034	9.76288e-05	0.93358	N.A.		0.755757	N.A.
C_0138	Homocitrulline	Homocitrulline	65072	HMDB0000679	190.119	0.00219813	0.0025138	0.00206839	0.0031048	0.00268348	0.00275655	0.00202726	0.00174136	0.00174181	0.00226011	0.000229081	0.00284828	0.000225142	0.00183681	0.000164935	1.26024	0.033816	*	0.81271	0.066295		0.00163705	0.00140882	0.00145038	0.00144727	0.00147071	0.00163074	0.00172043	0.00136479	0.00145783	0.00149875	0.000121562	0.00151624	9.98516e-05	0.00151435	0.000184436	1.01167	0.857		1.01041	0.9094
C_0069	Homocysteine	Homocysteine	778	HMDB0000742	136.043	N.D.	0.000739492	0.000382	N.D.	0.000742606	0.000887669	0.000567497	0.000194667	N.D.	0.000560746	0.000252785	0.000815138	0.000102575	0.000381082	0.000263631	1.45367	0.37064		0.679598	0.55872		0.000703126	0.000637222	N.D.	N.D.	N.D.	0.000504136	N.D.	N.D.	N.D.	0.000670174	4.66012e-05	0.000504136	N.A.	N.A.	N.A.	0.752246	N.A.		<1	N.A.
C_0038	Homoserine	Homoserine	12647	HMDB0000719	120.066	N.D.	N.D.	0.00723409	N.D.	0.0073826	0.00808402	N.D.	0.00532042	N.D.	0.00723409	N.A.	0.00773331	0.000495981	0.00532042	N.A.	1.06901	N.A.		0.735465	N.A.		N.D.	N.D.	N.D.	N.D.	N.D.	N.D.	N.D.	N.D.	N.D.	N.A.	N.A.	N.A.	N.A.	N.A.	N.A.	N.A.	N.A.		N.A.	N.A.
A_0086	Homovanillic acid	HVA	1738	HMDB0000118	181.051	0.00329424	0.0029744	0.00278114	0.00352259	0.00324838	0.00297529	0.00230479	0.00202154	0.00189706	0.0030166	0.00025914	0.00324875	0.000273649	0.00207446	0.000208955	1.07696	0.34628		0.687684	0.0089813	**	0.00456176	0.00419738	0.00418414	0.00360424	0.00403883	0.00436152	0.00505085	0.0041561	0.00457714	0.00431443	0.000214301	0.00400153	0.000380017	0.0045947	0.000447636	0.927477	0.29849		1.06496	0.40306
C_0053	Hydroxyproline	Hydroxyproline	5810	HMDB0000725	132.066	4.73311	5.02213	4.09636	5.00914	5.1896	4.38654	3.34389	3.43692	2.97943	4.6172	0.473642	4.86176	0.421327	3.25341	0.24179	1.05297	0.54105		0.704629	0.021577	*	3.26552	3.30879	3.30826	2.70669	2.88255	2.91163	3.06395	3.09017	3.19657	3.29419	0.0248305	2.83362	0.110886	3.1169	0.0702339	0.860187	0.015189	*	0.94618	0.036675	*
C_0024	Hypotaurine	Hypotaurine	107812	HMDB0000965	110.027	1.56935	1.7224	1.3304	1.93484	2.16861	1.65735	1.07384	1.22196	1.08727	1.54072	0.19756	1.92027	0.255941	1.12769	0.0819142	1.24635	0.11629		0.731924	0.052532		0.496355	0.491465	0.501007	0.472797	0.499761	0.454922	0.558522	0.580405	0.525313	0.496276	0.00477119	0.475826	0.0225724	0.554746	0.0277393	0.958794	0.25454		1.11782	0.06361
C_0071	Hypoxanthine	Hypoxanthine	790	HMDB0000157	137.046	0.000572831	0.000885362	0.000443	0.000676079	0.000502359	N.D.	0.000968231	0.000821862	0.000415888	0.000633731	0.000227382	0.000589219	0.000122838	0.000735327	0.000286159	0.929761	0.7958		1.16031	0.65656		0.0373481	0.0365642	0.0312982	0.0363637	0.0467238	0.040964	0.0383206	0.0270729	0.0323077	0.0350702	0.00329001	0.0413505	0.00519083	0.0325671	0.00562836	1.17908	0.16436		0.928626	0.55054
C_0059	Ile	Ile	791	HMDB0000172	132.102	3.78806	3.99991	2.94692	4.20716	3.38707	3.24835	2.84349	2.77355	2.18475	3.5783	0.556955	3.61419	0.518186	2.6006	0.361826	1.01003	0.93881		0.72677	0.073495		4.42172	4.36037	4.0983	3.66836	4.15807	3.60703	4.18761	3.79017	3.82187	4.29346	0.171779	3.81115	0.302	3.93322	0.220883	0.887665	0.090835		0.916094	0.093704
C_0207	Ile-Pro-Pro	Ile-Pro-Pro			326.208	N.D.	N.D.	0.000244	N.D.	N.D.	N.D.	N.D.	N.D.	N.D.	0.000244	N.A.	N.A.	N.A.	N.A.	N.A.	<1	N.A.		<1	N.A.		N.D.	N.D.	N.D.	N.D.	N.D.	N.D.	N.D.	N.D.	N.D.	N.A.	N.A.	N.A.	N.A.	N.A.	N.A.	N.A.	N.A.		N.A.	N.A.
C_0046	Imidazole-4-acetic acid	Imidazole-4-acetic acid	96215	HMDB0002024	127.05	0.00469009	0.00518897	0.00365642	0.00439653	0.0039225	0.00356087	0.002127	0.00275738	0.00207149	0.00451183	0.000781672	0.00395997	0.000419087	0.00231862	0.00038099	0.877686	0.35866		0.513898	0.023792	*	0.00434104	0.00402651	0.00353149	0.00384883	0.00426511	0.00403114	0.0030389	0.00462583	0.00392811	0.00396635	0.000408117	0.00404836	0.000208675	0.00386428	0.000795387	1.02068	0.77704		0.974267	0.85594
C_0099	Imidazolelactic acid	Imidazolelactic acid	793		157.061	0.00219129	0.00289204	0.00230367	0.00200851	0.00241624	0.00201693	0.00101006	0.00105331	0.000615246	0.00246234	0.000376357	0.00214723	0.000233008	0.000892869	0.000241399	0.872028	0.29732		0.362611	0.0061243	**	0.000964727	0.00135347	0.000791042	0.000829625	0.00103215	0.000997359	0.000648187	0.000969732	0.000925441	0.00103641	0.000287987	0.000953046	0.000108292	0.000847787	0.000174271	0.919561	0.67594		0.818	0.39755
A_0158	IMP	IMP	8582	HMDB0000175	347.04	0.00943759	0.00903551	0.00747402	0.00886363	0.00851806	0.00837565	0.00719624	0.00724341	0.00624438	0.00864904	0.00103727	0.00858578	0.000250939	0.00689468	0.000563667	0.992686	0.92671		0.797161	0.07989		0.00315687	0.00309752	0.00273534	0.00285361	0.0029513	0.00271308	0.00242216	0.00236316	0.00244623	0.00299658	0.000228178	0.00283933	0.000119754	0.00241052	4.2742e-05	0.947525	0.36757		0.804424	0.042881	*
C_0187	Inosine	Inosine	6021	HMDB0000195	269.088	N.D.	0.0011243	0.000871402	N.D.	N.D.	N.D.	0.000954289	0.00122919	0.000920339	0.000997852	0.000178828	N.A.	N.A.	0.00103461	0.00016937	<1	N.A.		1.03683	0.83805		N.D.	N.D.	N.D.	N.D.	N.D.	N.D.	N.D.	N.D.	N.D.	N.A.	N.A.	N.A.	N.A.	N.A.	N.A.	N.A.	N.A.		N.A.	N.A.
A_0023	Isethionic acid	Isethionic acid	7866	HMDB0003903	124.991	0.00275654	0.00250714	0.0020214	0.00308084	0.00321026	0.00254917	0.00198614	0.00179792	0.00159877	0.00242836	0.000373848	0.00294676	0.000350347	0.00179428	0.000193713	1.21348	0.15487		0.738885	0.07975		0.00162753	0.0013796	0.00123322	0.00138781	0.00157432	0.00133903	0.00149953	0.00133844	0.00131868	0.00141345	0.000199322	0.00143372	0.000124181	0.00138555	9.91988e-05	1.01434	0.88972		0.980259	0.84237
A_0176	Isobutyryl CoA_divalent	Isobutyryl-CoA	3036931		417.571	0.00019	N.D.	0.0001565	N.D.	N.D.	N.D.	N.D.	N.D.	0.00016	0.00017325	2.36881e-05	N.A.	N.A.	0.00016	N.A.	<1	N.A.		0.923521	N.A.		N.D.	N.D.	N.D.	N.D.	N.D.	N.D.	N.D.	N.D.	N.D.	N.A.	N.A.	N.A.	N.A.	N.A.	N.A.	N.A.	N.A.		N.A.	N.A.
C_0160	Isobutyrylcarnitine	Isobutyrylcarnitine	168379	HMDB0000736	232.154	N.D.	N.D.	N.D.	N.D.	N.D.	N.D.	N.D.	N.D.	N.D.	N.A.	N.A.	N.A.	N.A.	N.A.	N.A.	N.A.	N.A.		N.A.	N.A.		0.0111032	0.0115794	0.0120301	0.0124068	N.D.	N.D.	0.00960574	0.00937595	N.D.	0.0115709	0.000463513	0.0124068	N.A.	0.00949085	0.000162487	1.07224	N.A.		0.820232	0.0086553	**
A_0099	Isocitric acid	Isocitric acid	1198	HMDB0000193	191.02	0.0294049	0.0211398	0.0213871	0.0341625	0.0314632	0.0229173	0.0222832	0.0190934	0.0166921	0.0239773	0.00470211	0.0295143	0.00587042	0.0193562	0.00280479	1.23093	0.27434		0.807275	0.23285		0.0120749	0.0119499	N.D.	0.01277	0.0110798	0.013738	0.0136744	0.0129723	0.012396	0.0120124	8.8411e-05	0.0125293	0.00134531	0.0130142	0.000640272	1.04303	0.57461		1.0834	0.10967
C_0091	Isoglutamic acid	Isoglutamic acid	73064		148.061	N.D.	N.D.	N.D.	0.00213974	0.00324036	N.D.	N.D.	N.D.	N.D.	N.A.	N.A.	0.00269005	0.000778262	N.A.	N.A.	1<	N.A.		N.A.	N.A.		N.D.	N.D.	N.D.	N.D.	N.D.	N.D.	N.D.	N.D.	N.D.	N.A.	N.A.	N.A.	N.A.	N.A.	N.A.	N.A.	N.A.		N.A.	N.A.
A_0006	Isovaleric acid Valeric acid	Isovaleric acid Valeric acid	10430 7991	HMDB0000718 HMDB0000892	101.061	0.013185	0.0115495	0.0123495	0.0151031	0.013771	0.0120305	0.00868641	0.008691	0.00822091	0.0123613	0.00081783	0.0136349	0.00154084	0.00853277	0.000270089	1.10302	0.2942		0.69028	0.009181	**	0.00937355	0.0123379	0.0123364	0.0149215	0.0116124	0.0112448	0.0119791	0.0106386	0.0129638	0.0113493	0.00171104	0.0125929	0.00202494	0.0118605	0.00116713	1.10958	0.46327		1.04505	0.69377
C_0174	Isovalerylcarnitine	Isovalerylcarnitine	6426851	HMDB0000688	246.17	N.D.	N.D.	N.D.	0.00885729	N.D.	N.D.	N.D.	N.D.	N.D.	N.A.	N.A.	0.00885729	N.A.	N.A.	N.A.	1<	N.A.		N.A.	N.A.		0.0175214	0.0156129	0.0203564	0.0148078	0.0163885	0.0154247	0.0162405	0.0174786	0.0168453	0.0178303	0.00238677	0.0155404	0.000796641	0.0168548	0.000619105	0.871572	0.23315		0.945291	0.55656
A_0128	Ketoprofen	Ketoprofen	3825		253.086	0.00165625	0.00155018	0.000677927	0.00187326	0.000833686	0.000739871	0.00105497	0.000987486	0.00054508	0.00129479	0.000536841	0.00114894	0.000629032	0.000862512	0.000276967	0.887359	0.7756		0.666143	0.30346		0.00165548	0.00138367	0.00147594	0.00209977	0.00191221	0.00196699	0.00186275	0.00123047	0.00129354	0.00150503	0.000138222	0.00199299	9.64451e-05	0.00146225	0.000348268	1.32422	0.0099133	**	0.971577	0.8576
C_0080	Kojic acid	Kojic acid	3840		143.034	0.0251114	0.0339081	0.020494	0.0142528	0.0331627	0.0433585	0.0150854	0.0178576	0.00952927	0.0265045	0.00681468	0.030258	0.0147687	0.0141574	0.00424103	1.14162	0.71775		0.534153	0.067709		0.0214634	0.025994	0.0160258	0.0263407	0.018321	0.0117923	0.0243759	0.0330165	0.0334546	0.021161	0.00499098	0.018818	0.00728695	0.0302823	0.00511978	0.889275	0.67268		1.43104	0.091711
C_0149	Kynurenine	Kynurenine	846	HMDB0000684	209.092	0.0189932	0.0272854	0.0184404	0.0277736	0.0242269	0.017422	0.0156299	0.0163913	0.0114601	0.021573	0.00495483	0.0231408	0.00526054	0.0144938	0.00265464	1.07267	0.72623		0.671847	0.11542		0.0514901	0.0486153	0.045844	0.0486528	0.0434136	0.0485486	0.0523156	0.0568795	0.0449524	0.0486498	0.00282324	0.0468716	0.00299521	0.0513825	0.00601807	0.96345	0.49604		1.05617	0.53047
A_0005	Lactic acid	Lactic acid	612	HMDB0000190,HMDB0001311	89.0245	1.11519	1.07151	0.787527	1.24741	0.901179	0.831901	0.776498	0.578742	0.519609	0.991409	0.177913	0.993497	0.222607	0.624949	0.134534	1.00211	0.99051		0.630365	0.050677		0.689563	0.733173	0.661044	0.745593	0.84102	0.73684	0.775657	0.653138	0.605511	0.694593	0.0363265	0.774484	0.0577875	0.678102	0.087777	1.11502	0.12568		0.976257	0.78556
A_0107	Lauric acid	Lauric acid	3893	HMDB0000638	199.17	0.185038	0.152532	0.133631	0.16245	0.187296	0.164617	0.1204	0.119118	0.0932473	0.157067	0.0260017	0.171454	0.0137623	0.110922	0.01532	1.0916	0.45846		0.706207	0.071121		0.137662	0.127893	0.139217	0.13001	0.155394	0.116883	0.152601	0.134236	0.154621	0.134924	0.00613879	0.134096	0.0195783	0.147153	0.0112315	0.99386	0.94967		1.09063	0.1937
A_0193	Lauroyl CoA_divalent	Lauroyl CoA	165436		473.634	N.D.	N.D.	N.D.	N.D.	N.D.	N.D.	N.D.	N.D.	N.D.	N.A.	N.A.	N.A.	N.A.	N.A.	N.A.	N.A.	N.A.		N.A.	N.A.		N.D.	N.D.	N.D.	N.D.	N.D.	N.D.	N.D.	N.D.	N.D.	N.A.	N.A.	N.A.	N.A.	N.A.	N.A.	N.A.	N.A.		N.A.	N.A.
C_0210	Lauroylcarnitine	Lauroylcarnitine	168381	HMDB0002250	344.28	0.000778309	0.00115771	0.000965213	0.00134811	0.00127871	0.00125224	0.000564816	0.000808943	0.000558312	0.000967078	0.000189708	0.00129302	4.95137e-05	0.000644024	0.000142861	1.33704	0.088394		0.665948	0.082961		0.0112376	0.0129763	0.0122009	0.00557907	0.0124733	0.0107049	0.00799632	0.0116412	0.00711239	0.0121383	0.000871013	0.00958578	0.0035808	0.00891665	0.00240059	0.789714	0.34191		0.734588	0.13383
C_0060	Leu	Leu	857	HMDB0000687	132.102	4.03188	4.51866	3.35921	4.87104	4.02346	3.75714	3.35934	3.41539	2.56867	3.96992	0.582199	4.21722	0.581674	3.11446	0.473501	1.06229	0.63022		0.784516	0.12249		5.00162	4.7394	4.76498	4.08366	4.99675	4.31697	4.8174	4.70976	4.07155	4.83533	0.144578	4.46579	0.474389	4.5329	0.403149	0.923575	0.30841		0.937454	0.32379
C_0088	Lys	Lys	866	HMDB0000182,HMDB0003405	147.113	1.25349	1.35165	0.916405	1.50553	1.17962	0.970711	0.923121	0.914207	0.824579	1.17385	0.22829	1.21862	0.269535	0.887302	0.0545026	1.03814	0.83725		0.755892	0.15562		0.936528	1.03572	0.705524	0.955485	1.08395	0.893082	1.07397	0.983081	0.818429	0.892591	0.169426	0.977506	0.097321	0.958492	0.129531	1.09513	0.50329		1.07383	0.62271
A_0033	Malic acid	Malic acid	525	HMDB0000156,HMDB0000744	133.014	0.745433	0.625088	0.596436	0.7557	0.74578	0.659924	0.438039	0.398437	0.378526	0.655652	0.0790611	0.720468	0.0526671	0.405	0.0302945	1.09886	0.31165		0.617706	0.020664	*	0.502283	0.491576	0.46547	0.569475	0.55805	0.581184	0.52517	0.48079	0.484967	0.486443	0.0189359	0.56957	0.0115673	0.496975	0.0245061	1.17089	0.0054632	**	1.02165	0.58939
A_0180	Malonyl CoA_divalent	Malonyl-CoA	644066		425.55	N.D.	N.D.	N.D.	N.D.	N.D.	N.D.	N.D.	N.D.	N.D.	N.A.	N.A.	N.A.	N.A.	N.A.	N.A.	N.A.	N.A.		N.A.	N.A.		N.D.	N.D.	N.D.	N.D.	N.D.	N.D.	N.D.	N.D.	N.D.	N.A.	N.A.	N.A.	N.A.	N.A.	N.A.	N.A.	N.A.		N.A.	N.A.
C_0176	Malonylcarnitine	Malonylcarnitine	22833583	HMDB0002095	248.113	N.D.	N.D.	N.D.	0.0004725	N.D.	N.D.	N.D.	N.D.	N.D.	N.A.	N.A.	0.0004725	N.A.	N.A.	N.A.	1<	N.A.		N.A.	N.A.		N.D.	N.D.	N.D.	0.00072722	N.D.	N.D.	N.D.	0.000738026	N.D.	N.A.	N.A.	0.00072722	N.A.	0.000738026	N.A.	1<	N.A.		1<	N.A.
A_0047	Mandelic acid o-Hydroxyphenylacetic acid p-Anisic acid Phenoxyacetic acid	Mandelic acid 2-HPAA p-Anisic acid Phenoxyacetic acid	11914 11970 7478 19188	HMDB0000703 HMDB0000669 HMDB0001101	151.04	N.D.	N.D.	N.D.	N.D.	N.D.	N.D.	N.D.	N.D.	N.D.	N.A.	N.A.	N.A.	N.A.	N.A.	N.A.	N.A.	N.A.		N.A.	N.A.		N.D.	N.D.	N.D.	N.D.	N.D.	N.D.	N.D.	N.D.	N.D.	N.A.	N.A.	N.A.	N.A.	N.A.	N.A.	N.A.	N.A.		N.A.	N.A.
C_0047	Melamine	Melamine	7955		127.073	N.D.	N.D.	0.0376142	N.D.	N.D.	N.D.	0.00273185	N.D.	0.0382768	0.0376142	N.A.	N.A.	N.A.	0.0205043	0.0251341	<1	N.A.		0.545122	N.A.		N.D.	N.D.	N.D.	N.D.	N.D.	0.0535436	N.D.	0.00648185	N.D.	N.A.	N.A.	0.0535436	N.A.	0.00648185	N.A.	1<	N.A.		1<	N.A.
C_0092	Met	Met	876	HMDB0000696	150.058	0.522781	0.64465	0.453112	0.717877	0.587561	0.54323	0.427692	0.464143	0.42917	0.540181	0.0969471	0.616223	0.0907828	0.440335	0.0206317	1.14077	0.37772		0.815163	0.21264		0.569254	0.705544	0.654139	0.62941	0.611677	0.582239	0.523649	0.564378	0.493418	0.642979	0.0688269	0.607776	0.0238265	0.527148	0.035609	0.945249	0.47564		0.819853	0.081173
C_0108	Methionine sulfoxide	Methionine sulfoxide	158980	HMDB0002005	166.053	0.223935	0.242637	0.164514	0.236083	0.245441	0.209054	0.161552	0.157763	0.118566	0.210362	0.0407915	0.230193	0.0188954	0.14596	0.0237998	1.09427	0.50366		0.693853	0.093277		0.134562	0.130621	0.110595	0.108898	0.11502	0.107344	0.14529	0.119877	0.122386	0.125259	0.0128516	0.110421	0.00405814	0.129184	0.0140043	0.881539	0.17537		1.03134	0.73879
A_0011	Methyl sulfate	Methyl sulfate	6412		110.976	N.D.	N.D.	0.0040188	N.D.	N.D.	N.D.	N.D.	N.D.	N.D.	0.0040188	N.A.	N.A.	N.A.	N.A.	N.A.	<1	N.A.		<1	N.A.		0.00387282	N.D.	N.D.	N.D.	N.D.	N.D.	N.D.	N.D.	N.D.	0.00387282	N.A.	N.A.	N.A.	N.A.	N.A.	<1	N.A.		<1	N.A.
C_0003	Methylguanidine	Methylguanidine	10111	HMDB0001522	74.0713	N.D.	N.D.	N.D.	N.D.	N.D.	N.D.	N.D.	N.D.	N.D.	N.A.	N.A.	N.A.	N.A.	N.A.	N.A.	N.A.	N.A.		N.A.	N.A.		N.D.	N.D.	N.D.	N.D.	N.D.	0.0003	N.D.	N.D.	N.D.	N.A.	N.A.	0.0003	N.A.	N.A.	N.A.	1<	N.A.		N.A.	N.A.
A_0044	Mevalonic acid	Mevalonic acid	134965	HMDB0000227	147.066	0.000796181	0.000712545	0.0003745	0.000517506	0.000676616	0.000823484	0.000324	0.00052568	0.000469765	0.000627742	0.000223265	0.000672536	0.00015303	0.000439815	0.000104122	1.07136	0.79037		0.70063	0.28305		0.000195	N.D.	N.D.	0.000194	N.D.	0.0002585	0.0001725	N.D.	N.D.	0.000195	N.A.	0.00022625	4.56084e-05	0.0001725	N.A.	1.16026	N.A.		0.884615	N.A.
C_0007	Morpholine	Morpholine	8083	HMDB0031581	88.0757	N.D.	N.D.	N.D.	N.D.	N.D.	N.D.	N.D.	N.D.	N.D.	N.A.	N.A.	N.A.	N.A.	N.A.	N.A.	N.A.	N.A.		N.A.	N.A.		N.D.	N.D.	0.0111551	N.D.	N.D.	N.D.	N.D.	N.D.	N.D.	0.0111551	N.A.	N.A.	N.A.	N.A.	N.A.	<1	N.A.		<1	N.A.
A_0111	Mucic acid	Mucic acid	3037582	HMDB0000639	209.03	0.000153	N.D.	8.05e-05	0.000334	N.D.	N.D.	N.D.	0.00015	N.D.	0.00011675	5.12652e-05	0.000334	N.A.	0.00015	N.A.	2.86081	N.A.		1.2848	N.A.		N.D.	0.000222	N.D.	0.000237	N.D.	N.D.	0.000129	N.D.	N.D.	0.000222	N.A.	0.000237	N.A.	0.000129	N.A.	1.06757	N.A.		0.581081	N.A.
C_0029	Muscimol	Muscimol	4266		115.05	0.00117986	0.0016347	0.000981518	0.00179639	0.00139235	0.00141456	0.000686359	0.000793993	0.000828341	0.00126536	0.000334879	0.00153443	0.00022713	0.000769564	7.40766e-05	1.21265	0.32162		0.608179	0.11822		N.D.	N.D.	N.D.	N.D.	0.000637344	N.D.	N.D.	N.D.	N.D.	N.A.	N.A.	0.000637344	N.A.	N.A.	N.A.	1<	N.A.		N.A.	N.A.
A_0133	myo-Inositol 1-phosphate myo-Inositol 3-phosphate	Myoinositol 1-phosphate Myoinositol 3-phosphate	107737 440194	HMDB0000213 HMDB0006814	259.022	0.0225113	0.018978	0.0158656	0.025425	0.0186964	0.017261	0.0207042	0.0204281	0.0170798	0.0191183	0.00332509	0.0204608	0.00435858	0.019404	0.00201754	1.07022	0.69471		1.01494	0.90613		0.033036	0.0326257	0.0337315	0.0353445	0.0385091	0.0380993	0.0564831	0.0558816	0.0547156	0.033131	0.000558983	0.0373177	0.00172104	0.0556934	0.000898652	1.12637	0.041234	*	1.681	1.7351e-05	***
A_0134	myo-Inositol 2-phosphate	Myoinositol 2-phosphate	160886		259.022	0.0134965	0.0128615	0.0119051	0.0153127	0.0161958	0.0140311	0.00973534	0.0105207	0.0102942	0.0127544	0.000801116	0.0151799	0.00108843	0.0101834	0.00040422	1.19017	0.04028	*	0.798425	0.016266	*	0.0107653	0.0104721	0.00988523	0.0107425	0.0117707	0.012647	0.0142525	0.0144499	0.014281	0.0103742	0.000448132	0.01172	0.000953249	0.0143278	0.000106696	1.12973	0.11871		1.38109	0.0028484	**
A_0118	Myristoleic acid	Myristoleic acid	5281119	HMDB0002000	225.186	0.00323492	0.00300125	0.00329117	0.00301899	0.00401467	0.00311947	0.00259967	0.00203543	0.00220274	0.00317578	0.000153739	0.00338438	0.000548157	0.00227928	0.000289799	1.06568	0.58276		0.717708	0.017308	*	0.00230437	0.00234139	0.00232459	0.00221539	0.00293519	0.00316845	0.00212937	0.00235512	0.00233118	0.00232345	1.85334e-05	0.00277301	0.000496795	0.00227189	0.000124006	1.19349	0.25745		0.977809	0.54743
C_0016	N,N-Dimethylglycine	DMG	673	HMDB0000092	104.071	N.D.	0.00955255	N.D.	0.00614539	N.D.	0.0132527	0.00717424	0.00507126	N.D.	0.00955255	N.A.	0.00969903	0.00502561	0.00612275	0.00148703	1.01533	N.A.		0.640954	N.A.		N.D.	N.D.	N.D.	N.D.	N.D.	N.D.	N.D.	N.D.	N.D.	N.A.	N.A.	N.A.	N.A.	N.A.	N.A.	N.A.	N.A.		N.A.	N.A.
A_0029	N-Acetylalanine	N-Acetylalanine	88064	HMDB0000766	130.051	0.017164	0.014005	0.014198	0.0198983	0.0206941	0.0187975	0.011056	0.0123276	0.00938349	0.0151223	0.00177072	0.0197966	0.000952407	0.0109224	0.0014766	1.3091	0.026392	*	0.722266	0.035888	*	0.0129614	0.0120394	0.0124083	0.0125999	0.0129635	0.0142339	0.0143373	0.0137067	0.0121389	0.0124697	0.000464059	0.0132658	0.000857879	0.0133943	0.00113202	1.06384	0.25016		1.07415	0.29235
A_0078	N-Acetylasparagine	N-Acetylasparagine	99715	HMDB0006028	173.057	N.D.	N.D.	N.D.	N.D.	N.D.	N.D.	N.D.	N.D.	N.D.	N.A.	N.A.	N.A.	N.A.	N.A.	N.A.	N.A.	N.A.		N.A.	N.A.		N.D.	N.D.	N.D.	N.D.	N.D.	N.D.	N.D.	N.D.	N.D.	N.A.	N.A.	N.A.	N.A.	N.A.	N.A.	N.A.	N.A.		N.A.	N.A.
A_0080	N-Acetylaspartic acid	N-Acetylaspartic acid	65065	HMDB0000812	174.041	0.297266	0.246884	0.238078	0.481945	0.49851	0.461871	0.249832	0.24909	0.240403	0.260743	0.0319346	0.480776	0.0183477	0.246442	0.00524251	1.84387	0.0014651	**	0.945152	0.52044		0.19039	0.18739	0.174991	0.235284	0.232066	0.25284	0.214546	0.211254	0.236243	0.184257	0.00816323	0.240063	0.0111811	0.220681	0.0135774	1.30287	0.0030581	**	1.19768	0.024	*
A_0056	N-Acetylcysteine	N-Acetylcysteine	12035	HMDB0001890	162.023	0.000930689	0.00128624	0.0004475	0.00138153	N.D.	0.000813287	0.00044656	0.000455406	0.000198667	0.000888142	0.000420984	0.00109741	0.00040181	0.000366878	0.000145742	1.23562	0.62421		0.413085	0.15501		0.00140029	0.000892847	0.000920892	N.D.	0.00138737	0.000875179	0.000984584	0.000735683	0.00100139	0.00107134	0.000285223	0.00113127	0.000362173	0.000907221	0.000148793	1.05594	0.86352		0.846806	0.4417
A_0141	N-Acetylglucosamine 1-phosphate	GlcNAc-P	440272	HMDB0001367	300.049	0.00883883	0.00824608	0.00761306	0.0101816	0.010984	0.00892108	0.00635147	0.00629298	0.0053125	0.00823266	0.000612994	0.0100289	0.0010399	0.00598565	0.000583696	1.21818	0.075852		0.727062	0.010103	*	0.00524789	0.00543706	0.00453738	0.00507376	0.00497688	0.00625839	0.00531541	0.00544135	0.00532481	0.00507411	0.000474348	0.00543634	0.00071356	0.00536052	7.01549e-05	1.07139	0.51028		1.05645	0.40567
A_0142	N-Acetylglucosamine 6-phosphate	NAcGlcNP	440996	HMDB0001062	300.049	0.00159247	0.00155076	0.00144561	0.00170348	0.00175257	0.00171243	0.00116169	0.00129393	0.00125339	0.00152961	7.56782e-05	0.00172283	2.6145e-05	0.00123634	6.77484e-05	1.12631	0.036131	*	0.808268	0.007725	**	0.00080073	0.000867576	0.000722497	0.000928001	0.000861076	0.000894161	0.00077205	0.000988358	0.00117152	0.000796935	7.26135e-05	0.000894413	3.34637e-05	0.000977311	0.000199965	1.12232	0.13117		1.22634	0.25463
C_0155	N-Acetylglucosylamine	N-Acetylglucosylamine	439454	HMDB0001104	221.113	N.D.	N.D.	N.D.	N.D.	N.D.	N.D.	9.5e-05	N.D.	9.9e-05	N.A.	N.A.	N.A.	N.A.	9.7e-05	2.82843e-06	N.A.	N.A.		1<	N.A.		N.D.	N.D.	N.D.	N.D.	N.D.	N.D.	N.D.	N.D.	N.D.	N.A.	N.A.	N.A.	N.A.	N.A.	N.A.	N.A.	N.A.		N.A.	N.A.
A_0095	N-Acetylglutamic acid	N-AcGlu	70914	HMDB0001138	188.056	0.00571093	0.00434878	0.0043552	0.00727968	0.00749054	0.0070663	0.00468762	0.00454809	0.00440443	0.00480497	0.000784588	0.00727884	0.000212119	0.00454672	0.000141601	1.51486	0.025347	*	0.946253	0.62818		0.00369857	0.00410123	0.00353194	0.00426273	0.00398982	0.0044005	0.00469798	0.00441906	0.0042248	0.00377725	0.000292687	0.00421768	0.000209015	0.00444728	0.000237848	1.1166	0.10848		1.17739	0.039111	*
A_0093	N-Acetylglutamine	N-Acetylglutamine	25561	HMDB0006029	187.072	0.00130835	0.00124072	0.00112809	0.00154835	0.00166815	0.00135075	0.00096239	0.00103612	0.000824512	0.00122572	9.10658e-05	0.00152242	0.000160279	0.000941008	0.000107414	1.24206	0.064388		0.767718	0.025946	*	0.000928371	0.000961789	0.00070131	0.0010338	0.00108151	0.000827818	0.00091798	0.000915912	0.000984523	0.000863823	0.000141728	0.000981044	0.000134825	0.000939472	3.90296e-05	1.1357	0.35806		1.08757	0.45599
A_0018	N-Acetylglycine	N-Acetylglycine	10972	HMDB0000532	116.035	0.0003145	0.0002695	N.D.	0.000332	0.0002925	0.0001885	0.000195333	0.000180667	0.000142667	0.000292	3.18198e-05	0.000271	7.41266e-05	0.000172889	2.71811e-05	0.928082	0.69506		0.592085	0.050244		N.D.	0.000251	N.D.	N.D.	N.D.	0.000239	N.D.	0.000216	N.D.	0.000251	N.A.	0.000239	N.A.	0.000216	N.A.	0.952191	N.A.		0.860558	N.A.
C_0141	N-Acetylhistidine	N-Acetylhistidine	75619		198.087	0.000999747	0.00094562	0.000767806	0.00113952	0.000374	0.00107505	0.000685823	0.00104555	0.000500475	0.000904391	0.000121342	0.000862859	0.000424589	0.00074395	0.000277149	0.954077	0.88368		0.822598	0.43188		0.00495385	0.00583198	0.00576031	0.00496613	0.00591994	0.00428818	0.00616435	0.00602435	0.00677653	0.00551538	0.000487615	0.00505808	0.000819754	0.00632175	0.000400028	0.917087	0.46279		1.1462	0.093755
A_0074	N-Acetylleucine Isovalerylalanine	N-Acetylleucine Isovalerylalanine	70912 129285	HMDB0011756 HMDB0000747	172.098	N.D.	N.D.	N.D.	N.D.	N.D.	N.D.	0.000160667	N.D.	N.D.	N.A.	N.A.	N.A.	N.A.	0.000160667	N.A.	N.A.	N.A.		1<	N.A.		N.D.	N.D.	0.00021	N.D.	0.000171	N.D.	N.D.	0.000550501	N.D.	0.00021	N.A.	0.000171	N.A.	0.000550501	N.A.	0.814286	N.A.		2.62143	N.A.
C_0133	N-Acetyllysine	N-Acetyllysine	92907	HMDB0000446	189.123	0.00895868	0.00801509	0.00636921	0.00803962	0.00925598	0.00834339	0.00443148	0.00682757	0.0055777	0.00778099	0.00131051	0.00854633	0.000633068	0.00561225	0.00119842	1.09836	0.43197		0.721277	0.10243		0.00552886	0.00545852	0.00513115	0.00520284	0.0048493	0.004633	0.00638901	0.00509694	0.00560893	0.00537284	0.000212248	0.00489505	0.000287662	0.00569829	0.000650655	0.911072	0.087324		1.06057	0.48338
A_0097	N-Acetylmethionine	N-Acetylmethionine	448580	HMDB0011745	190.054	0.00666552	0.00604686	0.00563291	0.00723498	0.0075096	0.00643033	0.00401964	0.0039589	0.00348146	0.0061151	0.000519674	0.0070583	0.000560906	0.00382	0.000294757	1.15424	0.099874		0.624683	0.005834	**	0.00655196	0.00609927	0.00612346	0.00465438	0.00583747	0.00590456	0.00597918	0.00526271	0.00529466	0.00625823	0.000254665	0.00546547	0.000703224	0.00551218	0.000404745	0.873326	0.18114		0.880789	0.064933
A_0145	N-Acetylneuraminic acid	NeuNAc	439197	HMDB0000230	308.099	0.0170427	0.0141732	0.0125545	0.0168413	0.0135982	0.014951	0.011668	0.0112126	0.00978842	0.0145902	0.00227294	0.0151301	0.00162895	0.0108896	0.00098049	1.03701	0.75648		0.746369	0.089652		0.00521234	0.00505595	0.0047884	0.00456978	0.00463259	0.00476778	0.00418231	0.00414984	0.00436129	0.0050189	0.000214386	0.00465672	0.000101182	0.00423115	0.000113874	0.927837	0.081565		0.843043	0.010695	*
C_0117	N-Acetylornithine	N-AcOrn	439232	HMDB0003357	175.108	0.00158255	0.00248158	0.00120978	0.0017979	0.00322633	0.00210494	0.000973771	0.00117973	0.00169898	0.00175797	0.000653796	0.00237639	0.000751907	0.00128416	0.00037371	1.35178	0.34398		0.730479	0.35141		0.00117895	0.000806749	0.00081518	0.000683687	0.00105901	0.000588764	0.00097912	0.00132484	0.000493	0.000933628	0.000212501	0.000777153	0.000248666	0.000932319	0.000417889	0.832402	0.45498		0.998598	0.99645
C_0052	N-Acetylputrescine	N-Acetylputrescine	122356	HMDB0002064	131.118	0.0150116	0.0141169	0.0128551	0.0177775	0.0175302	0.0175946	0.00704125	0.00731943	0.00687326	0.0139945	0.00108347	0.0176341	0.000128318	0.00707798	0.000225339	1.26007	0.026897	*	0.505769	0.0062649	**	0.0428988	0.0418275	0.0450065	0.0348386	0.0421184	0.0389722	0.0301339	0.0322397	0.0285408	0.0432443	0.00161739	0.038643	0.00365107	0.0303048	0.00185533	0.893599	0.14797		0.700781	0.00087897	***
C_0090	N-Acetylserine	N-Acetylserine	65249	HMDB0002931	148.06	0.125727	0.137203	0.115238	0.1514	0.170937	0.132158	0.0916802	0.103939	0.0803372	0.126056	0.0109866	0.151499	0.0193897	0.0919855	0.0118039	1.20184	0.13765		0.729719	0.021783	*	0.102372	0.0939588	0.103187	0.0985035	0.0991845	0.0934717	0.10371	0.0989141	0.103696	0.0998394	0.00510902	0.0970532	0.00312037	0.102107	0.00276507	0.972093	0.47407		1.02271	0.5463
A_0127	N-Acetyltryptophan	N-Acetyltryptophan	439917		245.093	N.D.	N.D.	N.D.	N.D.	N.D.	N.D.	N.D.	N.D.	N.D.	N.A.	N.A.	N.A.	N.A.	N.A.	N.A.	N.A.	N.A.		N.A.	N.A.		N.D.	N.D.	N.D.	N.D.	N.D.	N.D.	N.D.	N.D.	N.D.	N.A.	N.A.	N.A.	N.A.	N.A.	N.A.	N.A.	N.A.		N.A.	N.A.
A_0081	N-Carbamoylaspartic acid	Carbamoyl-Asp	93072	HMDB0000828	175.036	0.00646952	0.00587751	0.00550173	0.00636159	0.00632559	0.0052725	0.00331752	0.00303639	0.00336044	0.00594958	0.000487901	0.00598656	0.000618658	0.00323812	0.000176014	1.00621	0.93932		0.544259	0.005568	**	0.0108347	0.0104413	0.00958471	0.0068553	0.00741878	0.00766247	0.00763228	0.00709332	0.00627276	0.0102869	0.000639144	0.00731218	0.000414013	0.00699945	0.000684606	0.710824	0.0042688	**	0.680423	0.003756	**
A_0007	N-Formylglycine	N-Formylglycine	75606		102.02	N.D.	0.0001565	N.D.	N.D.	N.D.	N.D.	8.86667e-05	0.000137667	0.000279333	0.0001565	N.A.	N.A.	N.A.	0.000168556	9.90153e-05	<1	N.A.		1.07703	N.A.		N.D.	N.D.	N.D.	N.D.	N.D.	N.D.	N.D.	N.D.	N.D.	N.A.	N.A.	N.A.	N.A.	N.A.	N.A.	N.A.	N.A.		N.A.	N.A.
A_0083	N-Formylmethionine	N-Formylmethionine	439750	HMDB0001015	176.039	0.00310432	0.00293303	0.00275629	0.00370201	0.00376812	0.00317208	0.00249181	0.00234334	0.00219443	0.00293121	0.000174025	0.00354741	0.000326715	0.0023432	0.00014869	1.21022	0.062112		0.799395	0.01188	*	0.000783662	0.000847048	0.000771705	0.000576886	0.000707614	0.000574699	0.000886333	0.000642859	0.000697711	0.000800805	4.04913e-05	0.000619733	7.6115e-05	0.000742301	0.000127715	0.773888	0.034869	*	0.926943	0.51675
A_0151	N-Glycolylneuraminic acid	GcNeu	440001	HMDB0000833	324.094	0.00175458	0.0018251	0.00162564	0.00202626	0.00164987	0.00142274	0.00145358	0.0011089	0.00117016	0.0017351	0.000101143	0.00169962	0.000304819	0.00124421	0.000183888	0.979551	0.86305		0.717081	0.025319	*	0.00113245	0.00102279	0.000857429	0.000810721	0.00102628	0.00103579	0.000958211	0.000783358	0.000841063	0.00100422	0.000138445	0.000957597	0.000127286	0.000860877	8.90946e-05	0.953571	0.68989		0.857258	0.21782
C_0126	N-Methylnorsalsolinol	N-Methylnorsalsolinol	37764	HMDB0001189	180.102	N.D.	N.D.	N.D.	0.00333311	0.0036388	N.D.	N.D.	N.D.	N.D.	N.A.	N.A.	0.00348595	0.000216151	N.A.	N.A.	1<	N.A.		N.A.	N.A.		N.D.	N.D.	N.D.	N.D.	N.D.	N.D.	N.D.	N.D.	N.D.	N.A.	N.A.	N.A.	N.A.	N.A.	N.A.	N.A.	N.A.		N.A.	N.A.
C_0159	N1,N8-Diacetylspermidine	N1,N8-Diacetylspermidine	389613	HMDB0041947	230.186	0.00188236	0.00158041	0.000933357	0.00147251	0.00157159	0.0017427	0.000592342	0.00126223	0.000613258	0.00146538	0.000484847	0.0015956	0.000136687	0.00082261	0.000380866	1.08887	0.69279		0.561365	0.14928		0.00101443	0.000892011	0.00119273	0.00108118	0.00172266	0.00134315	0.00101016	0.00106295	0.0004705	0.00103306	0.000151222	0.00138233	0.000322526	0.00084787	0.000327876	1.33809	0.19317		0.820738	0.44369
C_0130	N1-Acetylspermidine	N1-Acetylspermidine	496	HMDB0001276	188.176	0.00906099	0.00933747	0.00739337	0.00822975	0.00685298	0.00666888	0.00492605	0.00522832	0.00416412	0.00859728	0.00105174	0.00725054	0.000853006	0.00477283	0.000548397	0.843353	0.16312		0.555156	0.01121	*	0.00549222	0.00557095	0.00567241	0.0063664	0.00850198	0.00566795	0.0055672	0.00638774	0.00494512	0.00557853	9.03343e-05	0.00684544	0.0014765	0.00563335	0.000723584	1.2271	0.27533		1.00983	0.90799
C_0137	N6,N6,N6-Trimethyllysine	Trimethyllysine	440120	HMDB0001325	189.16	0.0198707	0.0242514	0.0139101	0.0281961	0.0241475	0.0204889	0.0210521	0.0211826	0.0178205	0.0193441	0.00519075	0.0242775	0.0038552	0.0200184	0.00190457	1.25504	0.26225		1.03486	0.84855		0.0147288	0.0151417	0.0131948	0.0139916	0.0154579	0.0141519	0.0186959	0.0173504	0.0130922	0.0143551	0.00102586	0.0145338	0.000804327	0.0163795	0.00292531	1.01245	0.8246		1.14102	0.3553
C_0134	N6-Acetyllysine	N6-Acetyllysine	92832	HMDB0000206	189.123	0.0038203	0.00373415	0.00292248	0.00465796	0.00480143	0.00344605	0.00219224	0.00275572	0.00277421	0.00349231	0.000495363	0.00430182	0.000744574	0.00257406	0.000330794	1.2318	0.2024		0.737064	0.064471		0.00302043	0.00315121	0.00329168	0.0026692	0.00337914	0.00253523	0.0042895	0.00402097	0.00344683	0.00315444	0.000135653	0.00286119	0.000453535	0.0039191	0.000430475	0.907036	0.3808		1.24241	0.080074
C_0184	N6-Methyl-2'-deoxyadenosine	N6-Methyl-2'-deoxyadenosine	168948		266.124	0.00231925	0.00183456	0.00250108	0.00192533	0.00341906	0.00250797	0.00128299	0.00146507	0.00126122	0.0022183	0.000344536	0.00261746	0.000752861	0.00133643	0.000111937	1.17994	0.46889		0.602455	0.036898	*	0.00262371	0.0018618	0.00242586	0.00211611	0.00171933	0.00133612	0.00248936	0.00229043	0.00180768	0.00230379	0.00039535	0.00172385	0.000390018	0.00219582	0.000350549	0.748268	0.14477		0.953135	0.74151
C_0101	N6-Methyllysine	N6-Methyllysine	164795	HMDB0002038	161.128	0.0134521	0.0139021	0.0104443	0.0137248	0.0131804	0.0108895	0.00928229	0.00821124	0.00781222	0.0125995	0.00187999	0.0125983	0.00150463	0.00843525	0.000760204	0.999901	0.99933		0.669491	0.046516	*	0.00795351	0.0086915	0.00797365	0.00696524	0.00737182	0.00796578	0.00955787	0.00793866	0.00608625	0.00820622	0.000420382	0.00743428	0.000503184	0.00786093	0.00173711	0.905932	0.11326		0.957923	0.76676
C_0131	N8-Acetylspermidine	N8-Acetylspermidine	123689	HMDB0002189	188.176	0.0058785	0.00688065	0.00503802	0.00711045	0.00785904	0.00741317	0.0033662	0.00405782	0.00361267	0.00593239	0.000922494	0.00746089	0.000376569	0.0036789	0.000350534	1.25765	0.087328		0.620137	0.038222	*	0.00314155	0.00322949	0.00260034	0.00293535	0.0031881	0.00311332	0.00235994	0.00227948	0.00228227	0.00299046	0.000340703	0.00307892	0.000129841	0.00230723	4.56693e-05	1.02958	0.70692		0.77153	0.071345
A_0211	NAD+	NAD+	5893	HMDB0000902	662.103	0.851775	0.735064	0.729716	0.995126	0.98406	0.928659	0.599449	0.600962	0.58142	0.772185	0.068979	0.969282	0.0356127	0.593944	0.010872	1.25524	0.021864	*	0.769173	0.043491	*	0.224018	0.241517	0.243761	0.254692	0.269829	0.273017	0.257022	0.269766	0.265952	0.236432	0.0108093	0.265846	0.00979021	0.264247	0.006541	1.12441	0.025444	*	1.11764	0.026916	*
A_0213	NADH	NADH	439153	HMDB0001487	664.118	0.0285399	0.0198179	0.0190452	0.0336439	0.0279514	0.019038	0.0230482	0.0196271	0.0153357	0.0224676	0.00527287	0.0268778	0.00736191	0.019337	0.00386442	1.19629	0.45099		0.86066	0.45741		0.022501	0.0232924	0.0189383	0.00877315	0.0231784	0.0240361	0.0233274	0.0222857	0.021039	0.0215772	0.00231937	0.0186625	0.0085752	0.0222174	0.00114574	0.864918	0.62063		1.02967	0.69785
A_0215	NADP+	NADP+	5886	HMDB0000217	742.067	0.0250509	0.0229136	0.023417	0.030706	0.0366493	0.0294565	0.0184583	0.0224556	0.0224598	0.0237939	0.00111736	0.0322706	0.00384321	0.0211246	0.00230903	1.35626	0.052655		0.887817	0.17284		0.00481976	0.00734263	0.00776665	0.00944663	0.00619138	0.0095317	0.005146	0.00649795	0.00703338	0.00664302	0.00159315	0.0083899	0.00190445	0.00622578	0.000972681	1.26297	0.29188		0.937191	0.72221
A_0164	NADPH_divalent	NADPH	5884		371.538	0.0743198	0.0609346	0.0610596	0.0937463	0.103335	0.074568	0.0602863	0.0574259	0.0527525	0.065438	0.00769216	0.0905496	0.0146473	0.0568215	0.00380308	1.38375	0.077714		0.868327	0.1828		0.0194561	0.0259329	0.0174152	0.00951664	0.0207998	0.0299167	0.0189003	0.0169989	0.0159057	0.0209347	0.00444716	0.0200777	0.0102192	0.0172683	0.00151535	0.959062	0.90324		0.824864	0.28739
C_0043	Nicotinamide	Nicotinamide	936	HMDB0001406	123.055	0.0948426	0.118536	0.0790146	0.111898	0.0695129	0.101074	0.0696801	0.0944573	0.0745395	0.0974643	0.0198905	0.0941618	0.022022	0.079559	0.0131291	0.966116	0.85663		0.816289	0.27294		0.0764083	0.0786929	0.0519585	0.0638712	0.0773531	0.0652801	0.0710115	0.0492081	0.0485635	0.0690199	0.0148197	0.0688348	0.00741063	0.056261	0.0127783	0.997319	0.9858		0.815142	0.32316
C_0105	Nicotine	Nicotine	89594		163.123	N.D.	N.D.	N.D.	N.D.	N.D.	N.D.	N.D.	N.D.	N.D.	N.A.	N.A.	N.A.	N.A.	N.A.	N.A.	N.A.	N.A.		N.A.	N.A.		N.D.	0.000306	N.D.	0.000216	N.D.	N.D.	N.D.	N.D.	N.D.	0.000306	N.A.	0.000216	N.A.	N.A.	N.A.	0.705882	N.A.		<1	N.A.
C_0208	NMN	NicRN	14180	HMDB0000229	335.064	0.00284592	0.00422367	0.00301479	0.00447213	0.00388903	0.00407348	0.00232629	0.00214832	0.00257124	0.00336146	0.000751455	0.00414488	0.000298034	0.00234862	0.00021234	1.23306	0.2051		0.69869	0.13615		0.000723195	0.000855613	0.00070892	N.D.	N.D.	0.000779361	N.D.	N.D.	N.D.	0.000762576	8.08875e-05	0.000779361	N.A.	N.A.	N.A.	1.02201	N.A.		<1	N.A.
C_0136	Nω-Methylarginine	Nw-Methylarginine	132862		189.135	0.00188835	0.00149658	0.00101839	0.00199941	0.001611	0.00111643	0.000899595	0.00128013	0.00070634	0.00146777	0.000435693	0.00157562	0.000442551	0.000962023	0.000291947	1.07347	0.77858		0.65543	0.18041		0.0003625	0.0004125	0.0004055	0.000607749	0.000715143	0.000432	0.00065529	N.D.	N.D.	0.0003935	2.7074e-05	0.000584964	0.00014294	0.00065529	N.A.	1.48657	0.14175		1.66528	N.A.
C_0146	O-Acetylcarnitine	ALCAR	439756	HMDB0000201	204.123	0.312043	0.287314	0.243419	0.219522	0.234778	0.198993	0.144156	0.14613	0.122534	0.280925	0.034755	0.217764	0.0179574	0.137607	0.0130906	0.775168	0.068135		0.489834	0.011077	*	0.679191	0.746987	0.735536	0.519724	0.533593	0.540441	0.565948	0.649277	0.565714	0.720571	0.0362909	0.531253	0.0105549	0.593647	0.0481779	0.737266	0.0079245	**	0.823855	0.024817	*
A_0037	o-Hydroxybenzoic acid	o-Hydroxybenzoic acid	338	HMDB0001895	137.024	N.D.	N.D.	N.D.	N.D.	0.000544347	N.D.	N.D.	N.D.	N.D.	N.A.	N.A.	0.000544347	N.A.	N.A.	N.A.	1<	N.A.		N.A.	N.A.		N.D.	N.D.	N.D.	N.D.	N.D.	N.D.	N.D.	N.D.	N.D.	N.A.	N.A.	N.A.	N.A.	N.A.	N.A.	N.A.	N.A.		N.A.	N.A.
A_0088	O-Phosphoserine	3PSer	68841	HMDB0000272	184.002	0.037478	0.0362745	0.0330997	0.0425816	0.0461197	0.0409417	0.0238675	0.0253933	0.0251659	0.0356174	0.00226189	0.0432143	0.00264637	0.0248089	0.000823138	1.21329	0.020306	*	0.696539	0.0079837	**	0.00179419	0.00196308	0.00145984	0.00163282	0.00136805	0.0016901	0.00182127	0.00162458	0.00133741	0.00173904	0.000256117	0.00156366	0.000171801	0.00159442	0.000243339	0.899152	0.38779		0.916842	0.51755
A_0115	O-Succinylhomoserine	O-Succinylhomoserine	439406		218.067	0.00169873	0.00172675	0.0015639	0.00239652	0.00252119	0.00192523	0.00155353	0.00145417	0.00133193	0.00166313	8.70716e-05	0.00228098	0.000314329	0.00144654	0.000110995	1.3715	0.067329		0.869774	0.05978		0.000217	0.000229	N.D.	0.000212	N.D.	0.0004565	0.000517423	0.0003445	0.000525079	0.000223	8.48528e-06	0.00033425	0.000172888	0.000462334	0.000102119	1.49888	0.52976		2.07325	0.054308
A_0036	o-Toluic acid p-Toluic acid m-Toluic acid	o-Toluic acid p-Toluic acid m-Toluic acid	8373 7470 7418		135.045	0.0169252	0.0168172	0.0163854	0.0175787	0.0187595	0.0178573	0.0113758	0.0106265	0.0120846	0.0167092	0.000285625	0.0180652	0.000617223	0.0113623	0.000729132	1.08115	0.04494	*	0.679999	0.0024871	**	0.0144437	0.0149982	0.0153994	0.0160417	0.0145731	0.0156332	0.0171922	0.015145	0.0189061	0.0149471	0.000479862	0.015416	0.000758034	0.0170811	0.00188302	1.03137	0.42516		1.14277	0.18274
A_0039	Octanoic acid	Octanoic acid	379	HMDB0000482	143.108	0.0152763	0.0152279	0.0171665	0.0152393	0.0160828	0.0159514	0.010549	0.00888719	0.00937755	0.0158902	0.00110554	0.0157578	0.000453828	0.00960457	0.000853828	0.991669	0.86157		0.604433	0.0018778	**	0.0138916	0.0153781	0.0141399	0.0164881	0.0171838	0.0163371	0.0153694	0.0140427	0.0191037	0.0144698	0.000796275	0.0166697	0.00045157	0.0161719	0.0026242	1.15203	0.022697	*	1.11763	0.37967
A_0187	Octanoyl CoA_divalent	Octanoyl CoA	445344		445.603	N.D.	N.D.	N.D.	N.D.	N.D.	N.D.	N.D.	N.D.	N.D.	N.A.	N.A.	N.A.	N.A.	N.A.	N.A.	N.A.	N.A.		N.A.	N.A.		N.D.	N.D.	N.D.	N.D.	N.D.	N.D.	N.D.	N.D.	N.D.	N.A.	N.A.	N.A.	N.A.	N.A.	N.A.	N.A.	N.A.		N.A.	N.A.
C_0193	Octanoylcarnitine	Octanoylcarnitine	11953814	HMDB0000791	288.217	N.D.	N.D.	N.D.	N.D.	N.D.	N.D.	N.D.	N.D.	N.D.	N.A.	N.A.	N.A.	N.A.	N.A.	N.A.	N.A.	N.A.		N.A.	N.A.		N.D.	N.D.	N.D.	N.D.	N.D.	0.00339825	N.D.	N.D.	N.D.	N.A.	N.A.	0.00339825	N.A.	N.A.	N.A.	1<	N.A.		N.A.	N.A.
C_0175	Octopine	Octopine	440237		247.14	N.D.	0.0003325	0.000195	N.D.	N.D.	0.0002215	0.000443452	0.000220333	N.D.	0.00026375	9.72272e-05	0.0002215	N.A.	0.000331893	0.000157769	0.83981	N.A.		1.25836	0.66385		N.D.	N.D.	N.D.	N.D.	N.D.	N.D.	N.D.	N.D.	N.D.	N.A.	N.A.	N.A.	N.A.	N.A.	N.A.	N.A.	N.A.		N.A.	N.A.
C_0194	Ophthalmic acid	Ophthalmic acid	7018721	HMDB0005765	290.135	0.00518455	0.00384363	0.00342064	0.00738756	0.00582261	0.00521119	0.00396408	0.00380386	0.00391451	0.00414961	0.000920902	0.00614046	0.00112246	0.00389415	8.20284e-05	1.47977	0.078874		0.938439	0.6788		0.00393849	0.00486891	0.00409846	0.00555186	0.00286306	0.00330513	0.00522732	0.00565682	0.00373401	0.00430195	0.000497474	0.00390668	0.00144181	0.00487272	0.00100926	0.908119	0.68991		1.13268	0.44596
C_0065	Ornithine	Ornithine	389	HMDB0000214,HMDB0003374	133.097	0.702124	0.736357	0.526126	0.823436	0.771456	0.633155	0.532353	0.559328	0.431038	0.654869	0.112801	0.742682	0.0983497	0.507573	0.0676396	1.13409	0.36795		0.775075	0.14003		0.562151	0.576322	0.547387	0.468184	0.537428	0.489855	0.587597	0.445017	0.420241	0.561954	0.0144682	0.498489	0.0354203	0.484285	0.0903242	0.887065	0.074071		0.861788	0.27341
A_0050	Orotic acid	Orotic acid	967	HMDB0000226	155.01	0.00367299	0.00564589	0.00517942	0.00375459	0.00491362	0.00640606	0.00273654	0.00393434	0.00391086	0.00483277	0.00103112	0.00502476	0.00132923	0.00352725	0.00068487	1.03973	0.85351		0.72986	0.15244		0.000830929	0.000930223	0.000583465	0.000634181	0.000572109	0.000740926	0.0004935	0.000542929	0.000614878	0.000781539	0.000178577	0.000649072	8.53882e-05	0.000550436	6.10362e-05	0.830505	0.33371		0.704297	0.14364
A_0162	Orotidine 5'-monophosphate	Orotidine5'P	160617	HMDB0000218	367.018	0.0002475	0.0002895	0.000558364	0.000614591	0.000723008	0.0003915	N.D.	0.000247667	N.D.	0.000365121	0.000168665	0.000576366	0.000169027	0.000247667	N.A.	1.57856	0.20022		0.678314	N.A.		N.D.	N.D.	N.D.	N.D.	N.D.	N.D.	N.D.	N.D.	N.D.	N.A.	N.A.	N.A.	N.A.	N.A.	N.A.	N.A.	N.A.		N.A.	N.A.
C_0074	p-Aminobenzoic acid	p-Aminobenzoic acid	978	HMDB0001392	138.055	0.0131412	0.0169218	0.0122044	0.0178342	0.0126008	0.0102187	0.0103705	0.00971617	0.00721613	0.0140891	0.00249749	0.0135512	0.00389568	0.00910092	0.00166473	0.961821	0.85187		0.645953	0.053168		0.0130285	0.0126901	0.00926661	0.0122777	0.0145424	0.0116293	0.0111052	0.00846659	0.00916102	0.0116617	0.00208112	0.0128164	0.00152944	0.0095776	0.00136775	1.09902	0.48552		0.821285	0.23144
A_0065	p-Hydroxymandelic acid	p-Hydroxymandelic acid	328	HMDB0000822	167.035	0.000352	N.D.	0.0002915	0.000359	0.0004145	0.0003605	0.000184333	0.000193	0.000219	0.00032175	4.278e-05	0.000378	3.16188e-05	0.000198778	1.80411e-05	1.17483	0.26975		0.617802	0.12318		N.D.	N.D.	N.D.	N.D.	N.D.	0.0001455	N.D.	N.D.	N.D.	N.A.	N.A.	0.0001455	N.A.	N.A.	N.A.	1<	N.A.		N.A.	N.A.
A_0048	p-Hydroxyphenylacetic acid	4-HPAA	127	HMDB0000020	151.04	N.D.	N.D.	N.D.	N.D.	N.D.	N.D.	N.D.	N.D.	N.D.	N.A.	N.A.	N.A.	N.A.	N.A.	N.A.	N.A.	N.A.		N.A.	N.A.		N.D.	N.D.	N.D.	N.D.	N.D.	N.D.	N.D.	N.D.	N.D.	N.A.	N.A.	N.A.	N.A.	N.A.	N.A.	N.A.	N.A.		N.A.	N.A.
A_0175	P1, P4-Di(adenosine-5') tetraphosphate_divalent	AppppA	21706		417.017	0.00205564	0.00196125	0.0017944	0.00238047	0.00245759	0.00244924	0.00193295	0.00228087	0.00176219	0.0019371	0.000132287	0.0024291	4.23182e-05	0.001992	0.000264334	1.25399	0.01606	*	1.02834	0.76915		0.0002055	0.000341	0.000466	N.D.	0.0003805	0.000473	N.D.	0.000365	N.D.	0.0003375	0.000130285	0.00042675	6.54074e-05	0.000365	N.A.	1.26444	0.38764		1.08148	N.A.
A_0116	Pantothenic acid	Pantothenic acid	6613	HMDB0000210	218.103	0.79044	0.639318	0.614738	0.842664	0.787261	0.743204	0.529572	0.579651	0.548928	0.681499	0.0951431	0.791043	0.0498378	0.552717	0.0252535	1.16074	0.17485		0.811032	0.13593		0.244298	0.242415	0.230644	0.249986	0.264712	0.265306	0.346871	0.298188	0.340946	0.239119	0.00739981	0.260001	0.00867843	0.328668	0.0265628	1.08733	0.034999	*	1.3745	0.021627	*
A_0052	Pelargonic acid	Pelargonic acid	8158	HMDB0000847	157.123	0.0628161	0.0627975	0.0619101	0.0633592	0.0742084	0.055055	0.037351	0.0425258	0.0429721	0.0625079	0.000517778	0.0642075	0.00960483	0.0409496	0.00312448	1.02719	0.78833		0.655112	0.0058359	**	0.0592562	0.0591853	0.0593527	0.0622826	0.0645832	0.0678975	0.0688519	0.056726	0.0712279	0.0592647	8.40159e-05	0.0649211	0.00282263	0.0656019	0.00777806	1.09544	0.073792		1.10693	0.29364
C_0093	Penicillamine	Penicillamine	5852		150.058	0.0044259	0.00409599	0.00359447	0.0048572	0.00365904	0.0035568	0.00329899	0.00350044	0.00201003	0.00403879	0.000418659	0.00402434	0.000723081	0.00293649	0.000808629	0.996424	0.97788		0.727071	0.12695		0.00253737	0.00191665	0.00180903	0.00148215	0.00227279	0.00224327	0.0022313	0.00221645	0.00175323	0.00208768	0.000393137	0.0019994	0.000448199	0.00206699	0.000271828	0.957712	0.81043		0.990088	0.94425
C_0111	Phe	Phe	994	HMDB0000159	166.086	2.10332	2.27946	1.57378	2.2043	2.16386	1.86961	1.46234	1.4809	1.23742	1.98552	0.367293	2.07925	0.182681	1.39356	0.135535	1.04721	0.7193		0.70186	0.094154		2.04483	1.92971	1.83732	1.65555	1.6946	1.55381	1.92063	1.68755	1.69194	1.93729	0.103962	1.63465	0.0726822	1.7667	0.133318	0.843786	0.018156	*	0.911948	0.15969
A_0101	Phenaceturic acid	Phenaceturic acid	68144	HMDB0000821	192.067	0.000613325	0.000929339	0.000558875	0.00105161	0.000911297	0.000704489	0.000569756	0.000500996	0.0003376	0.000700513	0.00020003	0.000889132	0.00017462	0.000469451	0.00011925	1.26926	0.2871		0.670153	0.17679		0.000524254	0.0004385	0.000512973	0.00047	0.0004155	0.000639108	0.000772775	0.0004205	0.000452	0.000491909	4.65962e-05	0.000508203	0.000116596	0.000548425	0.00019493	1.03312	0.83851		1.11489	0.66915
A_0057	Phenylpyruvic acid	Phenylpyruvate	997	HMDB0000205	163.04	N.D.	N.D.	N.D.	N.D.	N.D.	N.D.	N.D.	N.D.	N.D.	N.A.	N.A.	N.A.	N.A.	N.A.	N.A.	N.A.	N.A.		N.A.	N.A.		N.D.	N.D.	N.D.	N.D.	N.D.	N.D.	N.D.	N.D.	N.D.	N.A.	N.A.	N.A.	N.A.	N.A.	N.A.	N.A.	N.A.		N.A.	N.A.
A_0113	Phosphocreatine	Phosphocreatine	9548602	HMDB0001511	210.029	1.55038	1.3684	1.27668	1.56044	1.36355	1.16017	0.936986	0.830509	0.750049	1.39849	0.13931	1.36139	0.200143	0.839181	0.0937694	0.973469	0.80664		0.600063	0.0066672	**	0.382395	0.362562	0.327956	0.296376	0.315722	0.342558	0.314732	0.303093	0.277118	0.357638	0.0275515	0.318218	0.0231921	0.298314	0.0192571	0.889778	0.13293		0.834124	0.043758	*
A_0063	Phosphoenolpyruvic acid	PEP	1005	HMDB0000263	166.975	0.00981797	0.00741845	0.00758539	0.0122211	0.011092	0.0101133	0.00622767	0.00579113	0.00617678	0.00827394	0.00133978	0.0111421	0.00105479	0.0060652	0.000238705	1.34665	0.046467	*	0.733048	0.099586		0.000914303	0.000917926	0.000852937	0.000752599	0.000967169	0.00102934	0.00093308	0.000770832	0.00100967	0.000895055	3.65202e-05	0.000916368	0.000145194	0.000904526	0.000121951	1.02381	0.82594		1.01058	0.90765
C_0128	Phosphorylcholine	Phosphorylcholine	1014	HMDB0001565	184.073	24.5128	24.641	19.3254	33.0241	34.4696	30.9372	16.6115	18.8794	16.8284	22.8264	3.03266	32.8103	1.7759	17.4397	1.25146	1.43738	0.01352	*	0.764017	0.075277		8.69172	8.78088	9.00271	10.1434	10.3678	9.87888	9.19596	9.43079	8.57604	8.8251	0.16014	10.13	0.244751	9.0676	0.441599	1.14786	0.0027095	**	1.02748	0.4484
C_0049	Pipecolic acid	Pipecolic acid	439227	HMDB0000070,HMDB0000716,HMDB0005960	130.086	N.D.	0.0067664	N.D.	0.00774532	N.D.	N.D.	0.00576666	N.D.	N.D.	0.0067664	N.A.	0.00774532	N.A.	0.00576666	N.A.	1.14467	N.A.		0.85225	N.A.		0.173085	0.167163	0.162687	0.136846	0.158131	0.139675	0.220471	0.241078	0.207667	0.167645	0.00521605	0.144884	0.0115589	0.223072	0.0168564	0.864231	0.058528		1.33062	0.021662	*
C_0006	Piperazine	Piperazine	4837		87.0916	N.D.	N.D.	0.0002815	0.000808058	0.000926166	N.D.	0.00037428	0.000340705	0.000481316	0.0002815	N.A.	0.000867112	8.35146e-05	0.000398767	7.34345e-05	3.08033	N.A.		1.41658	N.A.		0.0004835	N.D.	N.D.	0.0002315	N.D.	N.D.	N.D.	N.D.	0.000283	0.0004835	N.A.	0.0002315	N.A.	0.000283	N.A.	0.4788	N.A.		0.585315	N.A.
C_0005	Piperidine	Piperidine	8082		86.0964	0.0023184	0.00299526	0.00170242	0.00341756	0.00257037	0.00240044	0.00117521	0.00149017	0.00117265	0.00233869	0.000646658	0.00279612	0.000544846	0.00127934	0.000182583	1.19559	0.40324		0.547034	0.095535		N.D.	0.0011822	0.0012027	0.0013602	N.D.	0.00159655	0.00163388	N.D.	N.D.	0.00119245	1.44943e-05	0.00147837	0.000167125	0.00163388	N.A.	1.23978	0.24738		1.37019	N.A.
C_0166	Pirimicarb	Pirimicarb	31645		239.151	0.0016253	0.00246756	0.000343	0.000577726	N.D.	N.D.	0.00228607	N.D.	N.D.	0.00147862	0.00106985	0.000577726	N.A.	0.00228607	N.A.	0.39072	N.A.		1.54609	N.A.		0.0033168	0.0020787	0.00166814	0.000847682	N.D.	N.D.	0.00136819	N.D.	0.00118342	0.00235455	0.000858249	0.000847682	N.A.	0.00127581	0.000130651	0.360019	N.A.		0.541847	0.15752
A_0117	Porphobilinogen	Porphobilinogen	1021	HMDB0000245	225.088	N.D.	N.D.	N.D.	N.D.	N.D.	N.D.	0.000115667	N.D.	N.D.	N.A.	N.A.	N.A.	N.A.	0.000115667	N.A.	N.A.	N.A.		1<	N.A.		N.D.	N.D.	N.D.	N.D.	N.D.	N.D.	N.D.	N.D.	N.D.	N.A.	N.A.	N.A.	N.A.	N.A.	N.A.	N.A.	N.A.		N.A.	N.A.
C_0031	Pro	Pro	614	HMDB0000162,HMDB0003411	116.071	10.0226	9.27256	7.35631	9.48728	10.7675	8.89164	6.87261	7.1291	6.21639	8.88382	1.37499	9.71548	0.958527	6.73937	0.470719	1.09362	0.44394		0.758612	0.10172		6.85773	7.19313	6.91637	6.80214	6.70827	5.77731	6.87056	7.19446	6.77105	6.98908	0.179132	6.42924	0.566533	6.94536	0.221396	0.919898	0.22346		0.993745	0.804
A_0174	Propionyl CoA_divalent	Propanoyl-CoA	92753		410.564	N.D.	N.D.	N.D.	N.D.	N.D.	N.D.	N.D.	N.D.	N.D.	N.A.	N.A.	N.A.	N.A.	N.A.	N.A.	N.A.	N.A.		N.A.	N.A.		N.D.	N.D.	N.D.	N.D.	N.D.	N.D.	N.D.	N.D.	N.D.	N.A.	N.A.	N.A.	N.A.	N.A.	N.A.	N.A.	N.A.		N.A.	N.A.
A_0159	Prostaglandin F2α	Prostaglandin F2a	5280363	HMDB0001139	353.234	N.D.	N.D.	N.D.	N.D.	N.D.	N.D.	N.D.	N.D.	N.D.	N.A.	N.A.	N.A.	N.A.	N.A.	N.A.	N.A.	N.A.		N.A.	N.A.		N.D.	N.D.	N.D.	N.D.	N.D.	N.D.	N.D.	N.D.	N.D.	N.A.	N.A.	N.A.	N.A.	N.A.	N.A.	N.A.	N.A.		N.A.	N.A.
A_0167	PRPP	PRPP	7339	HMDB0000280	388.944	0.00378121	0.00328771	0.00432873	0.00462223	0.00889444	0.00822566	0.00184688	0.00302542	0.00597293	0.00379922	0.00052074	0.00724744	0.00229796	0.00361507	0.00212529	1.90762	0.1152		0.951532	0.89619		0.00225392	0.00256671	0.0033642	0.00146641	0.00232726	0.00378341	0.00151194	0.000818133	0.00167048	0.00272828	0.000572504	0.0025257	0.00117118	0.00133352	0.00045332	0.925749	0.80579		0.488776	0.032063	*
C_0106	Pterin	Pterin	73000	HMDB0000802	164.057	N.D.	N.D.	N.D.	N.D.	N.D.	N.D.	N.D.	N.D.	N.D.	N.A.	N.A.	N.A.	N.A.	N.A.	N.A.	N.A.	N.A.		N.A.	N.A.		N.D.	N.D.	N.D.	N.D.	N.D.	N.D.	N.D.	N.D.	N.D.	N.A.	N.A.	N.A.	N.A.	N.A.	N.A.	N.A.	N.A.		N.A.	N.A.
C_0008	Putrescine	Putrescine	1045	HMDB0001414	89.1073	0.0173243	0.0172774	0.0109469	0.0179833	0.0148894	0.0160693	0.00868887	0.00943379	0.00685537	0.0151829	0.0036685	0.016314	0.00156143	0.00832601	0.00132696	1.0745	0.66027		0.548382	0.06988		0.0357185	0.0449511	0.0417353	0.0378597	0.0357159	0.028032	0.0247279	0.0301472	0.0246991	0.0408016	0.00468658	0.0338692	0.00516757	0.0265248	0.00313718	0.830095	0.16101		0.650091	0.015927	*
C_0112	Pyridoxal	Pyridoxal	1050	HMDB0001545	168.065	0.0138645	0.011882	0.0100093	0.0165654	0.0130605	0.0142639	0.00913018	0.00987933	0.00814623	0.0119186	0.00192785	0.01463	0.0017809	0.00905191	0.000869196	1.22749	0.14851		0.759477	0.10735		0.00333477	0.00379267	0.00754704	0.00735161	0.00589336	0.00367493	0.00808761	0.00875748	0.00743791	0.00489149	0.00231114	0.00563996	0.00185139	0.00809433	0.00065981	1.15301	0.68516		1.65478	0.12954
C_0177	Pyridoxamine 5'-phosphate	Pyridoxamine-P	1053	HMDB0001555	249.064	0.00978544	0.00905796	0.00846544	0.0114238	0.0111693	0.0109053	0.00670344	0.00846372	0.00677602	0.00910294	0.000661149	0.0111661	0.000259282	0.00731439	0.000996009	1.22665	0.021127	*	0.80352	0.069748		0.00398259	0.00387269	0.00422309	0.00413032	0.00409899	0.00330368	0.00385624	0.0045196	0.00474981	0.00402612	0.000179209	0.00384433	0.00046848	0.00437521	0.000463951	0.954846	0.58139		1.08671	0.32343
C_0114	Pyridoxine	Pyridoxine	1054	HMDB0000239	170.081	0.105009	0.111795	0.0652904	0.117519	0.102612	0.0871737	0.0832533	0.0745743	0.0561638	0.0940313	0.0251206	0.102435	0.0151732	0.0713305	0.013833	1.08937	0.6512		0.758582	0.26089		0.0719718	0.0704843	0.06624	0.0638074	0.0762238	0.0650774	0.0747888	0.05976	0.0579314	0.0695654	0.00297435	0.0683695	0.00683157	0.06416	0.00925006	0.98281	0.80071		0.922299	0.42175
A_0084	Pyrophosphate	Pyrophosphate	1023	HMDB0000250	176.936	0.0723395	0.0625993	0.060731	0.0779884	0.0763889	0.0781305	0.0508148	0.0516545	0.0445881	0.0652233	0.00623321	0.0775026	0.000967118	0.0490191	0.0038603	1.18827	0.072914		0.751559	0.025968	*	0.0624573	N.D.	N.D.	N.D.	0.0627295	0.0597279	0.057522	N.D.	N.D.	0.0624573	N.A.	0.0612287	0.00212246	0.057522	N.A.	0.980329	N.A.		0.920981	N.A.
A_0003	Pyruvic acid	Pyruvic acid	1060	HMDB0000243	87.0088	0.0310771	0.0253104	0.0212755	0.0322182	0.0286276	0.022696	0.0175575	0.0148874	0.0153507	0.0258877	0.00492628	0.0278472	0.00480883	0.0159319	0.00142676	1.0757	0.64785		0.615424	0.06303		N.D.	N.D.	N.D.	N.D.	N.D.	N.D.	N.D.	N.D.	N.D.	N.A.	N.A.	N.A.	N.A.	N.A.	N.A.	N.A.	N.A.		N.A.	N.A.
A_0100	Quinic acid	Quinic acid	6508	HMDB0003072	191.056	0.00373427	0.00497126	0.00170421	0.00297745	0.00478203	0.00339305	0.00232326	0.00152773	N.D.	0.00346992	0.00164949	0.00371751	0.00094503	0.00192549	0.00056252	1.07135	0.83523		0.554911	0.24475		0.00272978	0.00314002	0.00280505	0.00450877	0.00586921	0.00257661	0.00540394	0.0071022	0.00451205	0.00289162	0.000218393	0.0043182	0.00165455	0.00567273	0.00131583	1.49335	0.27288		1.96178	0.063535
C_0214	Riboflavin	Riboflavin	493570	HMDB0000244	377.147	0.0010425	N.D.	0.0009311	0.000336	0.000222	N.D.	N.D.	N.D.	N.D.	0.000986798	7.87685e-05	0.000279	8.06102e-05	N.A.	N.A.	0.282733	0.012462	*	<1	N.A.		N.D.	0.000315	N.D.	0.000695807	N.D.	0.000528627	0.000660814	N.D.	0.00209852	0.000315	N.A.	0.000612217	0.000118214	0.00137967	0.00101661	1.94355	N.A.		4.37989	N.A.
A_0122	Ribose 5-phosphate	R5P	439167	HMDB0001548	229.012	0.232117	0.226484	0.182886	0.264214	0.252795	0.217492	0.108937	0.104184	0.100701	0.213829	0.0269447	0.244834	0.024357	0.104607	0.00413443	1.145	0.21406		0.48921	0.017815	*	0.00289643	0.00320916	0.00293949	0.00344787	0.00289549	0.00306433	0.00353075	0.00317316	0.00269462	0.00301503	0.000169494	0.00313589	0.000283058	0.00313284	0.000419518	1.04009	0.56736		1.03908	0.68646
A_0146	Ribulose 1,5-diphosphate	Ribulose 1,5-diphosphate	123658		308.978	0.00265984	0.00230911	0.00238795	0.00267933	0.00348345	0.0021671	0.00132328	0.00154023	0.00129177	0.0024523	0.000184009	0.00277663	0.000663547	0.00138509	0.000135272	1.13226	0.4903		0.564814	0.0018043	**	N.D.	N.D.	N.D.	N.D.	N.D.	N.D.	N.D.	N.D.	N.D.	N.A.	N.A.	N.A.	N.A.	N.A.	N.A.	N.A.	N.A.		N.A.	N.A.
A_0121	Ribulose 5-phosphate	Ru5P	439184	HMDB0000618	229.012	0.432695	0.390552	0.348117	0.499148	0.476223	0.407283	0.220064	0.211041	0.203189	0.390455	0.042289	0.460885	0.0478144	0.211431	0.00844446	1.18038	0.12965		0.5415	0.015219	*	0.00560483	0.0055918	0.00545486	0.00518349	0.00505609	0.0060507	0.00672061	0.00555324	0.00499522	0.00555049	8.3081e-05	0.00543009	0.000541223	0.00575636	0.000880448	0.978308	0.73849		1.03709	0.72522
C_0216	S-Adenosylhomocysteine	SAHC	439155	HMDB0000939	385.129	0.00769988	0.0100597	0.0101222	0.0114589	0.0130041	0.0122135	0.0111049	0.0122345	0.00955566	0.00929391	0.00138083	0.0122255	0.000772649	0.010965	0.00134491	1.31543	0.045946	*	1.17981	0.20765		0.00349603	0.00183463	0.00279423	0.00173519	0.0026053	0.00282597	0.0035061	0.00244578	0.00295095	0.0027083	0.000834025	0.00238882	0.000576715	0.00296761	0.000530355	0.882038	0.61767		1.09575	0.67706
C_0217	S-Adenosylmethionine	SAM	34755	HMDB0001185	399.144	0.262727	0.257914	0.210175	0.4346	0.457714	0.400465	0.189904	0.235254	0.196771	0.243605	0.0290517	0.430926	0.0288011	0.20731	0.0244427	1.76895	0.0013686	**	0.851007	0.17518		0.0776108	0.0715446	0.0783014	0.0932161	0.098507	0.0965115	0.0999437	0.117579	0.0970332	0.0758189	0.00371774	0.0960782	0.00267196	0.104852	0.0111178	1.26721	0.0022836	**	1.38293	0.034866	*
C_0215	S-Lactoylglutathione	S-Lactoylglutathione	440018	HMDB0001066	380.112	0.00538518	0.00518092	0.00559087	0.00375004	0.00589793	0.00774306	0.00539435	0.00618768	0.00483847	0.00538566	0.000204973	0.00579701	0.00199842	0.0054735	0.000678082	1.07638	0.75613		1.01631	0.84708		0.00626419	0.00607879	0.00717684	0.00811544	0.00828298	0.00803222	0.00693986	0.00885543	0.0101668	0.00650661	0.000587794	0.00814354	0.000127723	0.00865402	0.00162286	1.25158	0.035333	*	1.33004	0.13732
C_0068	S-Methylcysteine	S-Methylcysteine	24417	HMDB0002108	136.043	0.00138078	0.00169197	0.00134673	0.00254225	0.00166418	0.00145681	0.000738193	0.00128383	0.000945462	0.00147316	0.000190259	0.00188775	0.000576218	0.00098916	0.000275428	1.28143	0.33941		0.671454	0.074275		0.00159108	0.00139062	0.00147425	0.00126794	0.00151445	0.00135115	0.00141054	0.00170066	0.0011168	0.00148532	0.000100685	0.00137785	0.000125408	0.00140933	0.000291932	0.927646	0.31429		0.948844	0.70433
C_0205	S-Methylglutathione	S-Methylglutathione	115260		322.107	0.0165762	0.0133156	0.0157452	0.0205969	0.0242898	0.0186241	0.0189912	0.0226609	0.0201088	0.0152123	0.00169433	0.0211703	0.00287601	0.020587	0.00188099	1.39165	0.048447	*	1.35331	0.02166	*	0.0113093	0.0101798	0.0112168	0.00920602	0.0105691	0.0113982	0.0125313	0.0108988	0.0116359	0.010902	0.000627093	0.0103911	0.00110688	0.0116886	0.000817532	0.953139	0.53435		1.07216	0.26095
C_0107	S-Methylmethionine	S-Methylmethionine	145692		164.074	0.00104734	0.0011944	0.000590215	0.00135494	0.000805502	0.000762358	0.00100308	0.000754127	0.000542949	0.000943987	0.000315076	0.000974266	0.000330377	0.00076672	0.000230326	1.03208	0.91409		0.812215	0.47923		0.000771969	0.000731209	0.000712332	0.000558772	0.000864097	0.0008104	0.000788136	0.000584443	0.000855167	0.000738503	3.04802e-05	0.000744423	0.000163004	0.000742582	0.000140993	1.00802	0.95599		1.00552	0.96505
C_0209	S-Nitrosoglutathione	S-Nitrosoglutathione	104858	HMDB0004645	337.081	0.0003535	N.D.	0.000793642	0.000648014	0.000897012	0.000954987	0.000372671	0.000461778	0.000565904	0.000573571	0.000311228	0.000833338	0.000163092	0.000466784	9.67134e-05	1.45289	0.43193		0.813821	0.71271		N.D.	N.D.	N.D.	N.D.	N.D.	N.D.	N.D.	N.D.	N.D.	N.A.	N.A.	N.A.	N.A.	N.A.	N.A.	N.A.	N.A.		N.A.	N.A.
C_0189	Saccharopine	Saccharopine	160556	HMDB0000279	277.139	0.00185757	0.00202368	0.00187725	0.00194354	0.00236819	0.00242229	0.00182439	0.00184527	0.00139533	0.0019195	9.07608e-05	0.00224467	0.000262191	0.00168833	0.00025396	1.1694	0.15457		0.879567	0.25137		0.0238162	0.0300514	0.024023	0.0246164	0.0232761	0.0238828	0.0216119	0.0288949	0.0290303	0.0259635	0.0035417	0.0239251	0.000671174	0.0265124	0.00424445	0.921488	0.42466		1.02114	0.87207
C_0011	Sarcosine	Sarcosine	1088	HMDB0000271	90.055	N.D.	N.D.	N.D.	N.D.	N.D.	N.D.	N.D.	N.D.	N.D.	N.A.	N.A.	N.A.	N.A.	N.A.	N.A.	N.A.	N.A.		N.A.	N.A.		N.D.	N.D.	N.D.	N.D.	N.D.	N.D.	N.D.	N.D.	N.D.	N.A.	N.A.	N.A.	N.A.	N.A.	N.A.	N.A.	N.A.		N.A.	N.A.
C_0143	SDMA	SDMA	169148	HMDB0003334	203.15	0.00872784	0.010207	0.00544964	0.00990174	0.00871691	0.00756471	0.0071544	0.00757007	0.00613963	0.00812817	0.00243472	0.00872779	0.00116855	0.0069547	0.00073583	1.07377	0.72723		0.855629	0.49667		0.00509971	0.00479936	0.00416301	0.00395197	0.00461839	0.00444556	0.00421795	0.00396119	0.00384749	0.00468736	0.000478288	0.00433864	0.000345834	0.00400888	0.000189779	0.925605	0.36924		0.855253	0.11951
A_0108	Sebacic acid	Sebacic acid	5192	HMDB0000792	201.113	0.000584098	N.D.	0.000741894	0.00100636	0.000512447	0.000647387	0.000363611	N.D.	0.000471018	0.000662996	0.000111579	0.000722065	0.000255285	0.000417314	7.59482e-05	1.08909	0.7484		0.629437	0.13993		0.000736488	0.0011597	0.000721228	0.00125668	0.00105647	0.00117492	0.000998236	0.00114755	0.0014185	0.000872474	0.000248866	0.00116269	0.000100661	0.0011881	0.000213044	1.33264	0.17038		1.36176	0.17219
A_0140	Sedoheptulose 7-phosphate	S7P	165007	HMDB0001068	289.033	0.0827866	0.0655341	0.0633721	0.0944224	0.0865899	0.0778174	0.0513937	0.0475847	0.0440254	0.0705643	0.0106399	0.0862765	0.00830692	0.0476679	0.00368486	1.22267	0.11814		0.675525	0.052505		0.00412332	0.00391261	0.00367117	0.00430368	0.00354875	0.00403985	0.00421696	0.00419835	0.00448331	0.00390237	0.000226251	0.00396409	0.000383127	0.00429954	0.000159421	1.01582	0.82451		1.10178	0.074911
C_0021	Ser	Ser	617	HMDB0000187,HMDB0003406	106.05	2.13717	2.29365	1.93625	2.57609	2.47545	2.13877	1.63308	1.75255	1.57794	2.12236	0.179161	2.39677	0.229032	1.65452	0.089258	1.1293	0.18159		0.77957	0.028281	*	2.11045	1.94239	2.02351	1.84195	1.79304	1.59118	2.01384	2.03156	1.85583	2.02545	0.0840446	1.74206	0.132932	1.96708	0.0967491	0.860082	0.04465	*	0.971179	0.47508
C_0164	Ser-Glu	Ser-Glu			235.093	0.00935653	0.00996182	0.0077947	0.0110529	0.0139713	0.0103434	0.00540597	0.00736132	0.00679952	0.00903768	0.00111819	0.0117892	0.00192276	0.00652227	0.00100673	1.30445	0.11553		0.721675	0.044895	*	0.00865781	0.00791342	0.00754678	0.00876499	0.00779238	0.00762605	0.00885391	0.0102468	0.0068538	0.00803933	0.000566116	0.00806114	0.000615199	0.00865152	0.00170555	1.00271	0.96615		1.07615	0.60535
C_0120	Serotonin	Serotonin	5202	HMDB0000259	177.102	N.D.	N.D.	N.D.	N.D.	N.D.	N.D.	N.D.	N.D.	N.D.	N.A.	N.A.	N.A.	N.A.	N.A.	N.A.	N.A.	N.A.		N.A.	N.A.		N.D.	N.D.	N.D.	N.D.	N.D.	N.D.	0.00154207	0.00131921	0.00203555	N.A.	N.A.	N.A.	N.A.	0.00163228	0.000366585	N.A.	N.A.		1<	N.A.
A_0136	Sorbitol 6-phosphate	Sorbitol 6-phosphate	152306	HMDB0005831	261.038	0.0002065	N.D.	0.0001785	0.000146	0.000203	N.D.	0.000104667	0.000154333	9.1e-05	0.0001925	1.9799e-05	0.0001745	4.03051e-05	0.000116667	3.33283e-05	0.906494	0.64572		0.606061	0.049885	*	N.D.	N.D.	N.D.	N.D.	N.D.	N.D.	N.D.	N.D.	N.D.	N.A.	N.A.	N.A.	N.A.	N.A.	N.A.	N.A.	N.A.		N.A.	N.A.
C_0086	Spermidine	Spermidine	1102	HMDB0001257	146.165	0.0364081	0.0318313	0.0258892	0.0519536	0.0495281	0.041582	0.0254224	0.0318902	0.0307112	0.0313762	0.0052742	0.0476879	0.00542516	0.0293413	0.00344463	1.51988	0.020255	*	0.935144	0.61017		0.00956046	0.0161873	0.00679588	0.00652619	0.0101413	0.015991	0.00989853	0.0110071	0.00734938	0.0108479	0.00482628	0.0108861	0.00477615	0.00941833	0.00187553	1.00353	0.99268		0.868217	0.66991
C_0145	Spermine	Spermine	1103	HMDB0001256	203.223	0.0235473	0.0143731	0.0178484	0.0384851	0.0281961	0.0203129	0.0175445	0.0179715	0.0172437	0.0185896	0.00463181	0.0289981	0.00911262	0.0175866	0.000365729	1.5599	0.17696		0.946042	0.74399		0.00584017	0.0105209	0.00430154	0.00402618	0.00505418	0.0113888	0.00637401	0.00797388	0.00401785	0.00688753	0.00323926	0.00682304	0.0039873	0.00612191	0.00199003	0.990636	0.98373		0.88884	0.74819
C_0081	Stachydrine	Stachydrine	115244	HMDB0004827	144.102	N.D.	N.D.	N.D.	N.D.	N.D.	N.D.	N.D.	N.D.	N.D.	N.A.	N.A.	N.A.	N.A.	N.A.	N.A.	N.A.	N.A.		N.A.	N.A.		N.D.	N.D.	N.D.	N.D.	N.D.	N.D.	N.D.	N.D.	N.D.	N.A.	N.A.	N.A.	N.A.	N.A.	N.A.	N.A.	N.A.		N.A.	N.A.
A_0079	Suberic acid	Suberic acid	10457	HMDB0000893	173.082	N.D.	N.D.	0.000349	N.D.	0.0004735	0.000577336	0.000380612	0.000268333	0.000406848	0.000349	N.A.	0.000525418	7.34231e-05	0.000351931	7.35767e-05	1.5055	N.A.		1.0084	N.A.		0.00049	0.000685443	0.000520394	N.D.	0.001006	0.000620587	0.000786426	0.00145996	0.000869799	0.000565279	0.000105169	0.000813292	0.000272525	0.00103873	0.000367173	1.43874	0.40778		1.83755	0.14678
A_0019	Succinic acid	Succinic acid	1110	HMDB0000254	117.019	0.0720267	0.0676773	0.0480224	0.0820892	0.0706939	0.0595545	0.0483005	0.0410511	0.032753	0.0625755	0.0127896	0.0707792	0.0112676	0.0407016	0.00777965	1.1311	0.45207		0.650439	0.077724		0.0541376	0.059668	0.0505975	0.0699544	0.0629039	0.0564459	0.0571306	0.0442909	0.0487504	0.054801	0.0045715	0.0631014	0.00675645	0.0500573	0.00651887	1.15146	0.16264		0.913437	0.36663
A_0183	Succinyl CoA_divalent Methylmalonyl CoA_divalent	SucCoA Methylmalonyl CoA	92133 123909		432.558	N.D.	N.D.	N.D.	N.D.	N.D.	N.D.	N.D.	N.D.	N.D.	N.A.	N.A.	N.A.	N.A.	N.A.	N.A.	N.A.	N.A.		N.A.	N.A.		N.D.	N.D.	N.D.	N.D.	N.D.	N.D.	N.D.	N.D.	N.D.	N.A.	N.A.	N.A.	N.A.	N.A.	N.A.	N.A.	N.A.		N.A.	N.A.
A_0135	Sulfotyrosine	Sulfotyrosine	514186		260.023	0.0021129	0.00184752	0.00147696	0.00267562	0.00167681	0.00174271	0.0011961	0.000992545	0.00108838	0.00181246	0.000319419	0.00203171	0.000558613	0.00109234	0.000101834	1.12097	0.59439		0.602685	0.048877	*	0.00210405	0.00220438	0.00217394	0.00145245	0.00214002	0.00216602	0.00222173	0.00147941	0.00172632	0.00216079	5.14396e-05	0.0019195	0.000404682	0.00180915	0.000378029	0.888332	0.41045		0.837264	0.24709
A_0045	Tartaric acid	Tartaric acid	444305	HMDB0000956	149.009	N.D.	0.000489	N.D.	0.000540131	N.D.	N.D.	0.000269	N.D.	0.000226	0.000489	N.A.	0.000540131	N.A.	0.0002475	3.04056e-05	1.10456	N.A.		0.506135	N.A.		N.D.	N.D.	N.D.	N.D.	N.D.	N.D.	N.D.	N.D.	N.D.	N.A.	N.A.	N.A.	N.A.	N.A.	N.A.	N.A.	N.A.		N.A.	N.A.
C_0044	Taurine	Taurine	1123	HMDB0000251	126.022	0.239029	0.251187	0.180703	0.281864	0.324006	0.304369	0.208128	0.228624	0.151649	0.22364	0.0376781	0.303413	0.0210876	0.196134	0.0398646	1.35671	0.046265	*	0.877009	0.43426		0.0562298	0.0598856	0.0479558	0.0508854	0.0500163	0.0593903	0.092046	0.0991414	0.0786875	0.0546904	0.00611209	0.0534306	0.00517944	0.0899583	0.0103856	0.976966	0.79918		1.64486	0.012301	*
A_0201	Taurocholic acid	Taurocholic acid	46783527	HMDB0000036	514.284	N.D.	N.D.	N.D.	N.D.	N.D.	N.D.	0.000111333	N.D.	N.D.	N.A.	N.A.	N.A.	N.A.	0.000111333	N.A.	N.A.	N.A.		1<	N.A.		0.00013	N.D.	N.D.	N.D.	N.D.	N.D.	N.D.	N.D.	N.D.	0.00013	N.A.	N.A.	N.A.	N.A.	N.A.	<1	N.A.		<1	N.A.
A_0060	Terephthalic acid	Terephthalic acid	7489	HMDB0002428	165.019	N.D.	N.D.	N.D.	0.0025905	N.D.	N.D.	N.D.	N.D.	N.D.	N.A.	N.A.	0.0025905	N.A.	N.A.	N.A.	1<	N.A.		N.A.	N.A.		N.D.	N.D.	0.00276912	N.D.	N.D.	0.00239214	0.00244181	0.00262425	0.00250458	0.00276912	N.A.	0.00239214	N.A.	0.00252354	9.26875e-05	0.863863	N.A.		0.911317	N.A.
C_0183	Thiamine	Thiamine	1130	HMDB0000235	265.112	0.0583082	0.0663303	0.0466573	0.0865651	0.0655045	0.0690525	0.0491554	0.0446275	0.0321481	0.0570986	0.00989209	0.0737074	0.0112755	0.041977	0.00880804	1.29088	0.12879		0.735167	0.1201		0.0630533	0.0626876	0.0602252	0.057299	0.064671	0.063925	0.0592999	0.0569949	0.0485175	0.0619887	0.00153815	0.061965	0.00405805	0.0549374	0.00567801	0.999618	0.99315		0.886249	0.15705
A_0178	Thiamine diphosphate	ThPP	1132	HMDB0001372	423.03	0.000543789	0.000518652	0.000622586	0.000462	0.000664848	0.000591509	0.000473923	0.000411036	0.000292333	0.000561676	5.42267e-05	0.000572786	0.000102712	0.000392431	9.22133e-05	1.01978	0.87883		0.698679	0.065584		0.000810953	0.0007997	0.000795821	0.000813204	0.000562111	0.000901532	0.000814143	0.000826545	0.00054478	0.000802158	7.85983e-06	0.000758949	0.000176095	0.00072849	0.000159218	0.946134	0.71231		0.908163	0.50708
C_0211	Thiamine phosphate	TMP	1131	HMDB0002666	345.078	N.D.	N.D.	N.D.	N.D.	N.D.	N.D.	N.D.	N.D.	N.D.	N.A.	N.A.	N.A.	N.A.	N.A.	N.A.	N.A.	N.A.		N.A.	N.A.		N.D.	N.D.	N.D.	N.D.	N.D.	N.D.	N.D.	N.D.	N.D.	N.A.	N.A.	N.A.	N.A.	N.A.	N.A.	N.A.	N.A.		N.A.	N.A.
C_0066	Thiaproline	Thiaproline	9934		134.027	0.288957	0.379021	0.18917	0.417686	0.261226	0.238809	0.141792	0.141248	0.0877216	0.285716	0.0949671	0.305907	0.0974504	0.123587	0.0310618	1.07067	0.80986		0.432553	0.085962		0.321949	0.533831	0.318735	0.196914	0.269224	0.343596	0.326361	0.17564	0.241486	0.391505	0.123269	0.269911	0.0733433	0.247829	0.0755604	0.68942	0.23136		0.633016	0.17489
C_0037	Thr	Thr	6288	HMDB0000167	120.065	3.7129	3.92136	2.9614	3.98208	3.86376	3.61306	2.64235	3.02611	2.50822	3.53189	0.504934	3.81963	0.188427	2.72556	0.268784	1.08147	0.43413		0.7717	0.090994		2.4258	2.28836	2.26053	1.96899	2.35915	2.1212	2.61214	2.2438	2.2887	2.3249	0.0884881	2.14978	0.196643	2.38155	0.200955	0.924677	0.26101		1.02437	0.68783
C_0165	Thr-Asp	Thr-Asp	3280446		235.093	0.00151444	0.00195985	0.0017862	0.00263428	0.00282843	0.00248466	0.00142545	0.00170352	0.00120627	0.0017535	0.000224498	0.00264912	0.000172369	0.00144508	0.000249206	1.51077	0.0064956	**	0.824114	0.18723		0.0010436	0.00157186	0.000879985	0.00100574	0.000874618	0.00197362	0.00152156	0.00131478	0.00109215	0.00116515	0.000361599	0.00128466	0.000600249	0.0013095	0.000214749	1.10257	0.78541		1.12388	0.59101
A_0034	Threonic acid	Threonic acid	5460407	HMDB0000943	135.03	0.257856	0.219252	0.22257	0.292507	0.305804	0.282596	0.160516	0.14525	0.143409	0.233226	0.0213944	0.293636	0.011645	0.149725	0.00939028	1.25902	0.02186	*	0.641974	0.010986	*	0.0529371	0.0509956	0.0465791	0.0514544	0.0524959	0.0535772	0.0522048	0.045452	0.0515122	0.0501706	0.00325829	0.0525092	0.00106144	0.049723	0.00371497	1.04661	0.34029		0.991078	0.88304
C_0051	trans-Glutaconic acid	trans-Glutaconic acid	5280498	HMDB0000620	131.034	0.021718	N.D.	0.0217446	0.0294822	0.0296284	N.D.	0.0122583	0.0186319	0.0120354	0.0217313	1.88497e-05	0.0295553	0.000103346	0.0143085	0.00374579	1.36003	0.0044989	**	0.658429	0.075403		N.D.	N.D.	N.D.	N.D.	N.D.	N.D.	N.D.	N.D.	N.D.	N.A.	N.A.	N.A.	N.A.	N.A.	N.A.	N.A.	N.A.		N.A.	N.A.
A_0177	Trehalose 6-phosphate	Trehalose 6-phosphate	122336	HMDB0001124	421.076	N.D.	N.D.	N.D.	N.D.	N.D.	N.D.	N.D.	N.D.	N.D.	N.A.	N.A.	N.A.	N.A.	N.A.	N.A.	N.A.	N.A.		N.A.	N.A.		N.D.	N.D.	N.D.	N.D.	N.D.	N.D.	N.D.	N.D.	N.D.	N.A.	N.A.	N.A.	N.A.	N.A.	N.A.	N.A.	N.A.		N.A.	N.A.
C_0213	TRH	TRH	638678	HMDB0005763	363.176	N.D.	N.D.	N.D.	N.D.	N.D.	N.D.	N.D.	0.000181667	N.D.	N.A.	N.A.	N.A.	N.A.	0.000181667	N.A.	N.A.	N.A.		1<	N.A.		N.D.	N.D.	N.D.	N.D.	N.D.	N.D.	N.D.	N.D.	N.D.	N.A.	N.A.	N.A.	N.A.	N.A.	N.A.	N.A.	N.A.		N.A.	N.A.
C_0094	Triethanolamine	Triethanolamine	7618		150.113	0.00433841	0.00444202	0.00436453	0.00484911	0.0114733	0.00597297	0.00288575	0.00600146	0.0052858	0.00438166	5.38876e-05	0.00743178	0.00354486	0.00472434	0.00163198	1.69611	0.2746		1.07821	0.75099		0.00555056	0.00832377	0.764438	0.00894852	0.00624248	0.00646622	0.0111668	0.0287259	0.0066229	0.259437	0.437346	0.00721908	0.00150192	0.0155052	0.0116727	0.0278259	0.42308		0.0597646	0.43595
C_0147	Trp	Trp	1148	HMDB0000929	205.097	0.291562	0.36217	0.234998	0.417269	0.303634	0.244438	0.25142	0.226496	0.187004	0.296243	0.063715	0.32178	0.0878328	0.22164	0.0324816	1.0862	0.70632		0.748169	0.16934		0.299848	0.288823	0.275683	0.257011	0.246169	0.247822	0.291862	0.248024	0.234159	0.288118	0.012098	0.250334	0.00584128	0.258015	0.0301206	0.868861	0.018098	*	0.89552	0.21911
C_0127	Tyr	Tyr	1153	HMDB0000158	182.081	1.09166	1.18985	0.943882	1.37044	1.12642	1.05696	0.802149	0.849942	0.702183	1.07513	0.123816	1.18461	0.164638	0.784758	0.0753986	1.10182	0.41314		0.729918	0.034704	*	1.08561	1.08924	1.00531	0.883163	0.942458	0.903115	1.058	0.981733	0.925495	1.06005	0.0474413	0.909578	0.0301714	0.988409	0.0665041	0.858049	0.014372	*	0.932413	0.2107
C_0113	Tyr-Arg_divalent	Tyr-Arg_divalent	123804		169.595	N.D.	N.D.	N.D.	N.D.	N.D.	N.D.	N.D.	N.D.	N.D.	N.A.	N.A.	N.A.	N.A.	N.A.	N.A.	N.A.	N.A.		N.A.	N.A.		N.D.	N.D.	N.D.	N.D.	N.D.	N.D.	N.D.	N.D.	N.D.	N.A.	N.A.	N.A.	N.A.	N.A.	N.A.	N.A.	N.A.		N.A.	N.A.
C_0204	Tyr-Glu	Tyr-Glu			311.124	0.00241387	0.00229246	0.00190133	0.00276499	0.00258657	0.00257004	0.00187676	0.00177864	0.00146148	0.00220255	0.000267836	0.00264054	0.000108101	0.00170563	0.000217055	1.19885	0.089922		0.774387	0.069683		0.00117499	0.00114256	0.00143699	0.00103592	0.000816199	0.000993479	0.00118589	0.00140533	0.00120198	0.00125151	0.000161446	0.000948532	0.000116552	0.0012644	0.000122314	0.757907	0.063757		1.01029	0.91795
C_0075	Tyramine	Tyramine	5610	HMDB0000306	138.091	N.D.	N.D.	N.D.	N.D.	0.00236495	N.D.	N.D.	N.D.	N.D.	N.A.	N.A.	0.00236495	N.A.	N.A.	N.A.	1<	N.A.		N.A.	N.A.		N.D.	N.D.	N.D.	N.D.	N.D.	N.D.	N.D.	N.D.	N.D.	N.A.	N.A.	N.A.	N.A.	N.A.	N.A.	N.A.	N.A.		N.A.	N.A.
C_0140	Tyrosine methyl ester	Tyrosine methyl ester	70652		196.097	0.00399072	0.00387913	0.00357942	0.00613957	0.00557265	0.00461028	0.00286483	0.00333931	0.00362822	0.00381642	0.000212702	0.00544083	0.000773119	0.00327745	0.000385433	1.42564	0.059003		0.858776	0.12078		0.00166319	0.00176109	0.00211023	0.00154943	0.00121378	0.00180339	0.00153708	0.00185276	0.00174471	0.00184483	0.000234996	0.0015222	0.000295749	0.00171152	0.000160438	0.825114	0.21665		0.927734	0.46819
A_0171	UDP	UDP	6031	HMDB0000295	402.995	0.176771	0.170615	0.167199	0.196126	0.230012	0.230927	0.0960552	0.117678	0.128833	0.171528	0.00485127	0.219022	0.0198334	0.114189	0.0166651	1.27688	0.046623	*	0.665713	0.020229	*	0.0811501	0.0815106	0.0839334	0.0845701	0.0850828	0.105773	0.0789855	0.0926514	0.0962066	0.082198	0.00151364	0.0918085	0.012096	0.0892812	0.00909181	1.11692	0.30193		1.08617	0.30871
A_0205	UDP-glucose UDP-galactose	UDP-Glc UDP-Gal	8629 23724458	HMDB0000286 HMDB0000302	565.049	0.775292	0.631867	0.6531	0.868935	0.921608	0.818572	0.46267	0.508395	0.457521	0.686753	0.0774085	0.869705	0.0515227	0.476195	0.0280046	1.2664	0.033609	*	0.693401	0.03062	*	0.282654	0.330372	0.286932	0.26324	0.308226	0.328468	0.281035	0.291773	0.293749	0.299986	0.026402	0.299978	0.0333872	0.288852	0.00684181	0.999972	0.99974		0.962885	0.54516
A_0206	UDP-glucuronic acid	UDP-GlcA	17473	HMDB0000935	579.027	0.202016	0.166877	0.159603	0.189461	0.214685	0.174888	0.182397	0.201466	0.184606	0.176165	0.022681	0.193011	0.0201351	0.18949	0.0104302	1.09563	0.39121		1.07564	0.4276		0.124611	0.164038	0.132272	0.111781	0.11967	0.185549	0.157471	0.172438	0.172874	0.140307	0.0209056	0.139	0.0405056	0.167594	0.00877008	0.990688	0.96353		1.19449	0.13908
A_0209	UDP-N-acetylglucosamine UDP-N-acetylgalactosamine	UDP-GlcNAc UDP-N-acetylgalactosamine	445675 23724461	HMDB0000290 HMDB0000304	606.075	0.922998	0.917797	0.909539	1.18724	1.26727	1.11123	0.67332	0.798266	0.646044	0.916778	0.00678741	1.18858	0.0780263	0.705876	0.0811654	1.29648	0.025647	*	0.769954	0.045115	*	0.464838	0.519554	0.468481	0.451963	0.497063	0.566619	0.437983	0.48119	0.440979	0.484291	0.030593	0.505215	0.0577613	0.453384	0.0241272	1.04321	0.61744		0.936181	0.24503
A_0150	UMP	UMP	6030	HMDB0000288	323.029	0.0449894	0.0389022	0.03946	0.0516207	0.0545058	0.0506323	0.0288738	0.0329756	0.0310136	0.0411172	0.00336501	0.052253	0.00201264	0.0309543	0.00205153	1.27083	0.013123	*	0.752831	0.016973	*	0.0276316	0.0252917	0.0263446	0.0319641	0.0261619	0.0305154	0.0261258	0.0299371	0.0302581	0.0264226	0.0011719	0.0295471	0.00301984	0.0287737	0.00229873	1.11825	0.2076		1.08898	0.21341
A_0091	Undecanoic acid	Undecanoic acid	8180	HMDB0000947	185.155	0.00485705	0.00457318	0.00520137	0.00438142	0.005634	0.00452773	0.00327137	0.00353092	0.00357016	0.0048772	0.000314579	0.00484772	0.000684858	0.00345748	0.000162371	0.993955	0.95051		0.708907	0.0061529	**	0.00463482	0.00451459	0.00505231	0.00479773	0.00493971	0.00494424	0.00517217	0.00463892	0.00556438	0.00473391	0.000282222	0.00489389	8.33126e-05	0.00512516	0.000464518	1.0338	0.4329		1.08265	0.29365
C_0001	Urea	Urea	1176	HMDB0000294	61.0397	0.642903	0.752885	0.462219	0.710456	0.612962	0.570437	0.453077	0.429923	0.354057	0.619336	0.146759	0.631285	0.0717851	0.412352	0.0517957	1.01929	0.90745		0.665798	0.12252		0.522166	0.564294	0.536907	0.542671	0.576751	0.467355	0.55995	0.514198	0.42316	0.541122	0.021378	0.528926	0.055978	0.499103	0.0696331	0.977461	0.75131		0.922348	0.40845
A_0064	Uric acid	Uric acid	1175	HMDB0000289	167.021	0.0016845	0.00198916	0.001465	0.00217342	0.0017088	0.00114213	0.00131989	0.00100492	0.000787909	0.00171288	0.000263231	0.00167478	0.000516484	0.00103757	0.00026749	0.977756	0.91661		0.605745	0.035651	*	0.00160718	0.00137263	0.00128575	0.00104932	0.00147356	0.0013288	0.00533134	0.00320195	0.00387638	0.00142185	0.000166272	0.00128389	0.000215661	0.00413656	0.00108827	0.902972	0.43275		2.90927	0.04674	*
C_0076	Urocanic acid	Urocanic acid	736715	HMDB0000301	139.05	0.0055861	0.0279205	0.00963859	0.00471131	0.00812655	0.00893818	0.00463953	0.00501293	0.00875967	0.0143817	0.0118987	0.00725868	0.0022431	0.00613738	0.00227863	0.504715	0.4093		0.426748	0.35265		0.00432494	0.00558741	0.00881717	0.0121866	0.01822	0.0046153	0.0124439	0.0244176	N.D.	0.00624317	0.0023168	0.011674	0.0068168	0.0184308	0.00846666	1.86988	0.30028		2.95215	0.27867
A_0196	UTP	UTP	6133	HMDB0000285	482.961	1.88308	1.60151	1.50287	2.23457	2.24062	1.66955	1.12675	1.14105	1.09833	1.66249	0.197306	2.04824	0.327977	1.12205	0.0217443	1.23204	0.17133		0.674919	0.040227	*	0.495899	0.558275	0.489692	0.511487	0.553421	0.671638	0.527517	0.52586	0.48239	0.514622	0.0379321	0.578848	0.0830481	0.511922	0.0255892	1.1248	0.31571		0.994754	0.92418
C_0033	Val	Val	1182	HMDB0000883	118.086	1.73526	2.06987	1.48495	2.05284	1.87289	1.65262	1.41029	1.43149	1.15229	1.76336	0.29347	1.85945	0.200448	1.33136	0.155437	1.05449	0.66699		0.755012	0.10844		1.88912	1.63113	1.60579	1.56102	1.68237	1.43686	1.68783	1.46176	1.52439	1.70868	0.15678	1.56009	0.122757	1.55799	0.116719	0.913035	0.26947		0.91181	0.25807
A_0012	XA0002	XA0002			110.985	0.0105753	0.0118103	0.00959645	0.0114274	0.0134891	0.0150079	0.00515656	0.00914622	0.0108912	0.0106607	0.00110942	0.0133081	0.00179707	0.00839799	0.00293962	1.24834	0.10936		0.787753	0.31428		N.D.	N.D.	N.D.	N.D.	N.D.	N.D.	N.D.	N.D.	N.D.	N.A.	N.A.	N.A.	N.A.	N.A.	N.A.	N.A.	N.A.		N.A.	N.A.
A_0040	XA0004	XA0004			144.03	0.00132976	0.00146772	0.00140377	0.00170849	0.00159696	0.00127999	0.00105709	0.0011064	0.00076298	0.00140041	6.90411e-05	0.00152848	0.000222305	0.00097549	0.000185683	1.09145	0.42703		0.696573	0.044702	*	0.000750368	0.000637222	0.000753252	0.000748772	0.000867871	0.000773269	0.00068259	0.000739796	0.000578415	0.000713614	6.6173e-05	0.000796637	6.28941e-05	0.000666934	8.18222e-05	1.11634	0.19053		0.934586	0.48689
A_0062	XA0012	XA0012			166.018	0.0193382	0.0169441	0.0156321	0.0208959	0.0222511	0.0174092	0.013962	0.0125703	0.0113413	0.0173048	0.00187921	0.0201854	0.00249793	0.0126245	0.00131119	1.16646	0.1911		0.729538	0.028953	*	0.00217176	0.00252197	0.00210813	0.00185197	0.00207819	0.00199039	0.00253582	0.001997	0.00211	0.00226729	0.000222845	0.00197352	0.000114051	0.00221428	0.00028414	0.870431	0.13561		0.976618	0.81249
A_0075	XA0013	XA0013			172.991	0.000999572	0.000773551	0.000759658	0.00103705	0.000736235	0.000688276	0.000653237	0.000671103	0.000574692	0.000844261	0.000134683	0.000820521	0.000189049	0.000633011	5.12896e-05	0.971882	0.86887		0.749781	0.09883		N.D.	N.D.	N.D.	N.D.	N.D.	0.000179	N.D.	N.D.	N.D.	N.A.	N.A.	0.000179	N.A.	N.A.	N.A.	1<	N.A.		N.A.	N.A.
A_0092	XA0017	XA0017			186.113	0.0003235	0.000641435	0.000312	N.D.	0.0004385	0.000520438	0.000167333	0.000297333	0.000286667	0.000425645	0.000186968	0.000479469	5.79393e-05	0.000250444	7.21737e-05	1.12645	0.67845		0.588388	0.24125		0.0004295	0.000551724	0.000675047	0.00078528	0.000542407	0.000576082	0.0004945	0.00415638	N.D.	0.00055209	0.000122774	0.000634589	0.000131583	0.00232544	0.00258934	1.14943	0.47184		4.21206	0.51002
A_0119	XA0027	XA0027			227.202	0.0564344	0.0438766	0.0544423	0.0540212	0.0615662	0.0458192	0.0398706	0.03692	0.0388731	0.0515844	0.00674911	0.0538022	0.00787578	0.0385546	0.00150087	1.04299	0.73032		0.747407	0.07262		0.0285901	0.0242157	0.0223885	0.0246682	0.0304455	0.037174	0.0279719	0.0294902	0.0332102	0.0250648	0.0031868	0.0307626	0.00625894	0.0302241	0.00269515	1.22732	0.25545		1.20584	0.10086
A_0124	XA0033	XA0033			242.079	N.D.	N.D.	N.D.	N.D.	N.D.	N.D.	N.D.	N.D.	N.D.	N.A.	N.A.	N.A.	N.A.	N.A.	N.A.	N.A.	N.A.		N.A.	N.A.		N.D.	N.D.	N.D.	N.D.	N.D.	N.D.	N.D.	N.D.	N.D.	N.A.	N.A.	N.A.	N.A.	N.A.	N.A.	N.A.	N.A.		N.A.	N.A.
A_0163	XA0055	XA0055			369	0.0227053	0.02135	0.0188354	0.0272031	0.0266758	0.0210118	0.0180048	0.0156732	0.0117973	0.0209636	0.00196366	0.0249636	0.00343248	0.0151584	0.00313558	1.19081	0.17278		0.723085	0.064211		0.000256	0.000171	0.0001885	N.D.	N.D.	0.000362	N.D.	0.000325	N.D.	0.000205167	4.48841e-05	0.000362	N.A.	0.000325	N.A.	1.76442	N.A.		1.58408	N.A.
A_0186	XA0065	XA0065			445.053	0.0114126	0.010586	0.00861389	0.0134877	0.0125185	0.0118281	0.00969562	0.00963034	0.00935671	0.0102042	0.0014379	0.0126115	0.000833678	0.00956089	0.000179811	1.23591	0.081591		0.93696	0.52023		0.0272948	0.0247942	0.0255174	0.02342	0.0261153	0.0263187	0.0254765	0.0267742	0.0273544	0.0258688	0.00128681	0.0252847	0.00161804	0.026535	0.000961513	0.97742	0.65142		1.02575	0.51523
C_0096	Xanthine	Xanthine	1188	HMDB0000292	153.041	0.0282004	0.0346511	0.0239224	0.0418039	0.0281513	0.0240565	0.0229315	0.0197527	0.0169077	0.0289246	0.00540091	0.0313372	0.00929272	0.019864	0.00301345	1.08341	0.72179		0.68675	0.081267		0.0187405	0.018288	0.0168737	0.0164723	0.019223	0.0169493	0.0185002	0.0121813	0.012798	0.0179674	0.000973812	0.0175482	0.00146993	0.0144931	0.00348385	0.976668	0.70462		0.806635	0.22115
C_0124	Xanthopterin	Xanthopterin	8397		180.052	0.00290263	0.00297199	0.00244539	0.00294451	0.00457198	0.00154832	0.00168533	N.D.	0.0021492	0.00277334	0.000286118	0.0030216	0.0015133	0.00191727	0.000328007	1.08952	0.80475		0.691322	0.094382		0.000950958	0.00118345	0.000726237	N.D.	0.00160637	0.00234148	0.00132926	0.00168024	0.00185727	0.000953548	0.000228616	0.00197393	0.000519797	0.00162226	0.00026874	2.07009	0.18861		1.70128	0.031582	*
A_0139	Xanthosine	Xanthosine	64959	HMDB0000299	283.068	0.00301295	0.00200494	0.0019898	0.00263417	0.00253529	0.00249441	0.00117119	0.000980233	0.000918953	0.0023359	0.000586395	0.00255463	7.1858e-05	0.00102346	0.000131558	1.09364	0.58534		0.438144	0.054416		8.6e-05	N.D.	N.D.	N.D.	N.D.	N.D.	N.D.	N.D.	N.D.	8.6e-05	N.A.	N.A.	N.A.	N.A.	N.A.	<1	N.A.		<1	N.A.
C_0048	XC0016	XC0016			129.066	0.65203	0.613489	0.549752	0.612158	0.529549	0.51309	0.343469	0.270385	0.303155	0.605091	0.0516537	0.551599	0.0530872	0.30567	0.0366067	0.911597	0.27921		0.505164	0.0018685	**	0.151835	0.168539	0.190803	0.143799	0.124156	0.14871	0.128586	0.154293	0.143216	0.170392	0.0195498	0.138888	0.0129925	0.142032	0.0128946	0.815109	0.090591		0.833558	0.11466
C_0050	XC0017	XC0017			130.098	0.000663173	N.D.	0.000542556	0.00101538	0.000584691	N.D.	0.000831495	0.000473221	N.D.	0.000602865	8.52887e-05	0.000800037	0.000304545	0.000652358	0.000253338	1.32706	0.52334		1.0821	0.83059		N.D.	0.00111015	0.000568554	0.000897895	N.D.	0.000582459	0.000653712	N.D.	N.D.	0.000839353	0.000382968	0.000740177	0.000223047	0.000653712	N.A.	0.881843	0.78787		0.778828	N.A.
C_0116	XC0040	XC0040			174.087	0.000720171	0.000677445	0.000473	0.000788337	0.000500469	0.0003855	N.D.	0.000591342	N.D.	0.000623539	0.000132109	0.000558102	0.00020751	0.000591342	N.A.	0.895056	0.67294		0.948364	N.A.		0.000452	0.000314	N.D.	N.D.	N.D.	0.000399	0.000569795	0.000307	N.D.	0.000383	9.75807e-05	0.000399	N.A.	0.000438397	0.000185824	1.04178	N.A.		1.14464	0.75458
C_0151	XC0061	XC0061			218.139	0.108589	0.102902	0.0810885	0.106494	0.11358	0.105025	0.0659755	0.0687908	0.0595225	0.0975266	0.014517	0.108366	0.00457439	0.0647629	0.00475161	1.11114	0.32473		0.664054	0.048329	*	0.194257	0.215122	0.229349	0.159175	0.168891	0.165185	0.17038	0.203895	0.178407	0.212909	0.0176504	0.164417	0.00490328	0.184227	0.0174995	0.772239	0.033691	*	0.865286	0.11629
C_0153	XC0065	XC0065			221.092	0.0126533	0.0151231	0.00886953	0.0165192	0.0118793	0.0100386	0.00985658	0.0105292	0.00721071	0.0122153	0.00314968	0.0128123	0.00333953	0.00919882	0.00175429	1.04888	0.83284		0.753058	0.23947		0.106221	0.0957638	0.0922421	0.0932599	0.0845428	0.104338	0.121465	0.114077	0.102009	0.0980755	0.00727044	0.0940469	0.0099211	0.112517	0.00982131	0.958923	0.60341		1.14725	0.11602
C_0163	XC0071	XC0071			234.181	N.D.	N.D.	0.00031	0.000402	0.00036	N.D.	N.D.	N.D.	0.000318	0.00031	N.A.	0.000381	2.96985e-05	0.000318	N.A.	1.22903	N.A.		1.02581	N.A.		0.0003465	0.0004775	0.0004905	0.0003315	0.0004405	0.0002805	0.000426	0.0004595	N.D.	0.000438167	7.96513e-05	0.000350833	8.17333e-05	0.00044275	2.36881e-05	0.800685	0.25571		1.01046	0.93243
C_0180	XC0089	XC0089			255.098	0.00111004	0.00058169	0.000597238	0.000890988	0.000688888	0.00120736	0.000947497	0.00091802	0.000554155	0.000762989	0.000300654	0.000929078	0.000261325	0.000806557	0.000219083	1.21768	0.51088		1.0571	0.85003		N.D.	0.000543484	0.000789731	0.000533542	0.0003045	0.000611558	0.000705008	0.00107508	0.000686932	0.000666607	0.000174123	0.0004832	0.000159599	0.00082234	0.000219066	0.724865	0.35016		1.23362	0.44877
C_0197	XC0120	XC0120			298.053	N.D.	N.D.	N.D.	N.D.	N.D.	N.D.	N.D.	N.D.	N.D.	N.A.	N.A.	N.A.	N.A.	N.A.	N.A.	N.A.	N.A.		N.A.	N.A.		N.D.	N.D.	0.000717579	N.D.	N.D.	N.D.	0.000576897	0.0004535	N.D.	0.000717579	N.A.	N.A.	N.A.	0.000515199	8.72549e-05	<1	N.A.		0.717968	N.A.
C_0203	XC0126	XC0126			310.113	0.00913338	0.00650568	0.00615725	0.00707632	0.00431905	0.00516952	0.0130287	0.00968498	0.00774137	0.00726544	0.00162704	0.00552163	0.00141196	0.0101517	0.00267436	0.759986	0.23487		1.39726	0.20025		0.00367478	0.00128093	0.00113002	N.D.	0.00210473	0.000893331	0.00199533	0.00198563	0.0009008	0.00202858	0.00142765	0.00149903	0.000856589	0.00162725	0.000629146	0.738957	0.64046		0.802165	0.68865
C_0206	XC0132	XC0132			325.161	0.00528543	0.00520031	0.00389998	0.00691881	0.00542742	0.00433314	0.00391081	0.0043247	0.00309214	0.00479524	0.000776484	0.00555979	0.00129791	0.00377588	0.000627261	1.15944	0.44085		0.787423	0.15481		0.00923072	0.00892435	0.00837954	0.00860099	0.00904298	0.00878054	0.00987617	0.00869385	0.00852824	0.00884487	0.00043112	0.00880817	0.000222284	0.00903275	0.000735099	0.995851	0.90406		1.02124	0.72631
C_0212	XC0137	XC0137			350.102	0.0197738	0.0241846	0.0211502	0.0241393	0.0368601	0.0260947	0.0145671	0.0197479	0.020321	0.0217028	0.00225674	0.0290314	0.00684999	0.018212	0.00316959	1.33768	0.19775		0.839153	0.20263		0.0050654	0.00510575	0.00681241	0.00208965	0.0065833	0.009137	0.0057253	0.00818576	0.00754104	0.00566119	0.00099719	0.00593665	0.0035679	0.0071507	0.00127583	1.04866	0.90788		1.26311	0.19044
A_0161	XMP	XMP	73323	HMDB0001554	363.035	0.0003615	0.000776053	0.000434	0.0004935	0.000691497	0.000316	0.000179	0.000195	0.00035356	0.000523851	0.000221401	0.000500332	0.000187842	0.00024252	9.64957e-05	0.955104	0.89538		0.462956	0.14584		N.D.	N.D.	N.D.	N.D.	N.D.	N.D.	N.D.	N.D.	N.D.	N.A.	N.A.	N.A.	N.A.	N.A.	N.A.	N.A.	N.A.		N.A.	N.A.
A_0120	Xylulose 5-phosphate	X5P	439190	HMDB0000868	229.012	0.01015	0.00417154	0.0048671	0.00512045	0.00540515	0.00638904	0.00267398	0.00213301	0.00238549	0.00639622	0.00326943	0.00563821	0.000665632	0.0023975	0.000270686	0.881492	0.72935		0.37483	0.16745		0.00056083	0.000608271	0.000713125	0.000561269	0.000549201	0.000431	0.000717029	0.000528346	0.0004975	0.000627409	7.793e-05	0.000513823	7.19804e-05	0.000580958	0.000118846	0.818961	0.13772		0.925965	0.60607
C_0010	β-Ala	b-Ala	239	HMDB0000056	90.055	0.852382	0.918484	0.672949	0.953544	1.10483	0.854073	0.533397	0.640156	0.504003	0.814605	0.127052	0.970817	0.12627	0.559185	0.0716462	1.19176	0.20544		0.68645	0.052629		0.304213	0.289393	0.293166	0.245844	0.31109	0.284095	0.335284	0.34203	0.298942	0.295591	0.00770188	0.280343	0.0327844	0.325418	0.0231763	0.948415	0.50788		1.10091	0.14541
C_0152	β-Ala-Lys	b-Ala-Lys	440638		218.15	0.000645218	0.000803031	0.000514212	0.000846236	0.000719391	0.000799077	0.000474374	0.000452919	0.00044318	0.000654154	0.000144617	0.000788235	6.41138e-05	0.000456824	1.59596e-05	1.20497	0.24602		0.698344	0.14028		0.000976395	0.0004795	0.000603973	0.00123207	0.0004905	0.00110551	0.00117931	0.00130531	0.000822919	0.000686623	0.000258552	0.000942693	0.00039669	0.00110251	0.000250196	1.37294	0.40991		1.6057	0.11591
A_0020	β-Hydroxyisovaleric acid	b-Hydroxyisovaleric acid	69362	HMDB0000754	117.056	0.00180847	0.0024597	0.00148567	0.00206567	0.0029819	0.00230221	0.0015192	0.0013583	0.00136596	0.00191794	0.000496159	0.00244992	0.000475641	0.00141449	9.07625e-05	1.27737	0.25124		0.737501	0.21808		0.00284523	0.00305627	0.00299827	0.00319345	0.0028653	0.00359249	0.00382519	0.00265398	0.00301866	0.00296659	0.000109028	0.00321708	0.000364171	0.00316594	0.000599337	1.08444	0.35641		1.0672	0.62483
C_0058	β-Leucine	b-Leucine	2761558	HMDB0003640	132.101	0.00190459	N.D.	0.000512958	0.000777465	N.D.	N.D.	0.00168372	N.D.	N.D.	0.00120878	0.000984034	0.000777465	N.A.	0.00168372	N.A.	0.643184	N.A.		1.39292	N.A.		N.D.	N.D.	0.00115888	N.D.	0.000618794	N.D.	0.000784454	0.000417	N.D.	0.00115888	N.A.	0.000618794	N.A.	0.000600727	0.000259829	0.533957	N.A.		0.518367	N.A.
C_0084	γ-Butyrobetaine	Actinine	134	HMDB0001161	146.118	0.25649	0.267792	0.201404	0.258916	0.279455	0.255176	0.178906	0.197781	0.166821	0.241895	0.0355192	0.264516	0.0130724	0.181169	0.0156037	1.09351	0.38918		0.748958	0.080564		0.294226	0.333911	0.335891	0.267417	0.308652	0.278213	0.302889	0.389812	0.327423	0.321343	0.0235047	0.284761	0.0213832	0.340041	0.0448145	0.886159	0.11754		1.05819	0.56738
C_0162	γ-Glu-2-aminobutyric acid	g-Glu-2-aminobutyric acid			233.113	0.00111944	N.D.	0.000933357	0.00090009	0.000684299	0.000464	N.D.	0.000557198	N.D.	0.0010264	0.000131582	0.000682796	0.000218049	0.000557198	N.A.	0.665234	0.11588		0.542866	N.A.		N.D.	N.D.	N.D.	N.D.	N.D.	N.D.	N.D.	N.D.	N.D.	N.A.	N.A.	N.A.	N.A.	N.A.	N.A.	N.A.	N.A.		N.A.	N.A.
C_0178	γ-Glu-Cys	g-Glu-Cys	123938	HMDB0001049	251.07	0.0278849	0.0247576	0.0216829	0.0311049	0.032503	0.0254542	0.0188464	0.0198284	0.0161001	0.0247752	0.00310102	0.0296874	0.00373209	0.0182583	0.00193246	1.19827	0.1568		0.736961	0.046411	*	0.017987	0.0177248	0.0122999	N.D.	0.0133283	0.0158409	0.0130311	0.0144504	0.0159692	0.0160039	0.00321046	0.0145846	0.00177665	0.0144836	0.00146933	0.911315	0.57127		0.905003	0.51336
C_0199	γ-Glu-Val-Gly	g-Glu-Val-Gly			304.151	N.D.	N.D.	N.D.	N.D.	N.D.	N.D.	N.D.	N.D.	N.D.	N.A.	N.A.	N.A.	N.A.	N.A.	N.A.	N.A.	N.A.		N.A.	N.A.		N.D.	N.D.	N.D.	N.D.	N.D.	N.D.	N.D.	N.D.	N.D.	N.A.	N.A.	N.A.	N.A.	N.A.	N.A.	N.A.	N.A.		N.A.	N.A.
C_0195	γ-Glutamyl-S-Allylcysteine	g-Glutamyl-S-Allylcysteine	11193907	HMDB0031874	291.102	0.00091254	0.000627927	N.D.	N.D.	N.D.	N.D.	N.D.	N.D.	N.D.	0.000770234	0.000201252	N.A.	N.A.	N.A.	N.A.	<1	N.A.		<1	N.A.		N.D.	N.D.	0.00279633	0.00681089	N.D.	N.D.	0.000727895	0.00226291	N.D.	0.00279633	N.A.	0.00681089	N.A.	0.0014954	0.00108542	2.43566	N.A.		0.534773	N.A.
C: Cation mode, A: Anion mode
N.D.: Not Detected.
N.A.: Not Available.
|| Welchのt-test p-value (*<0.05, **<0.01, ***<0.001)
